# Supplementary material for: Comprehensive bioinformatics analysis reveals potential lncRNA biomarkers for overall survival in patients with hepatocellular carcinoma: an on-line individual risk calculator based on TCGA cohort
Source: Cancer Cell Int. 2019 Jul 4;19:174. doi: 10.1186/s12935-019-0890-2 (PMC6611026; doi:10.1186/s12935-019-0890-2)
Supplement: Supplementary file 1 — Additional file 1. Model cohort dataset. [file 12935_2019_890_MOESM1_ESM.xlsx]

## Sheet: 20180711A1001data2201-TCGA合并后的建
patientID	Overall_survival	Overall_survival_month	Gender	AJCC_PT	AJCC_PN	AJCC_PM	AJCC_STAGE	Age	AFP	PLATELET	INR	ALBUMIN	BILIRUBIN	CREATININE	LINC01093	DDX11_AS1	RP11_2N1.2	RP11_598F7.3	CTC_537E7.3	MYLK_AS1	RP11_739N20.2	LVCAT1	RP11_685F15.1	HTR2A_AS1	MAFG_AS1	AC092155.4	RP11_252E2.2	RP11_25H12.1	RP11_92C4.6	AC004538.3	RP11_15E18.1	CTD_2529O21.1	RP11_369E15.4	RP11_475B2.1	LINC01703	DUXAP8	LINC01532	RP11_190C22.8	CTD_2510F5.4	RP11_422N16.3	AC009005.2	RP11_363N22.3	CTD_2199O4.6	RP11_830F9.5	RP11_98G7.1	PRR7_AS1	ZFPM2_AS1	RP11_382D12.2	LINC01116
TCGA-DD-A3A9	1	30.58	0	1	0	1	1	1	1	1	1	0	0	0	0	0	1	0	0	0	1	0	1	0	0	0	0	1	1	0	0	0	1	1	0	0	0	0	0	0	1	0	0	0	0	0	1	0	1
TCGA-DD-A1EK	1	18.33	0	1	0	1	1	1	0	1	1	1	0	0	1	0	1	0	1	0	1	1	1	1	0	1	0	1	1	1	0	0	1	1	0	1	1	0	1	0	1	0	0	1	0	0	1	1	1
TCGA-BW-A5NP	0	3.35	0	0	0	1	1	0	1	1	1	1	1	1	0	1	0	0	0	1	1	0	0	0	1	0	0	0	0	0	1	1	0	0	1	0	1	0	1	0	1	1	1	0	0	1	0	1	1
TCGA-WX-AA47	1	18.27	0	1	1	1	1	0	0	1	0	0	0	0	1	0	1	0	0	0	0	0	1	0	1	1	0	0	0	0	0	1	1	1	0	0	1	0	0	1	1	0	1	1	0	1	1	0	0
TCGA-EP-A2KA	1	20.6	0	1	1	1	1	0	0	1	1	1	1	0	0	1	0	0	1	1	1	1	0	0	1	0	0	1	0	0	1	0	0	0	1	1	1	1	1	0	1	0	1	1	0	1	1	1	1
TCGA-BC-A10X	1	25.3	0	1	0	1	1	0	1	1	0	0	0	0	1	0	1	1	1	0	0	0	1	1	0	1	1	0	1	1	0	0	1	1	0	0	0	0	0	1	0	0	0	1	0	0	0	0	1
TCGA-BC-A216	0	44.38	0	1	1	0	1	1	1	1	1	0	0	0	1	1	0	1	1	0	1	1	0	1	1	1	1	1	0	0	0	1	1	0	0	1	1	1	1	1	1	1	1	0	1	1	0	0	0
TCGA-DD-A4NA	0	33.11	0	0	1	0	1	1	0	1	1	1	1	0	0	0	1	0	0	0	1	0	0	0	0	0	0	0	0	0	0	1	0	0	0	1	0	0	1	0	0	1	0	0	0	0	0	0	1
TCGA-DD-A1EJ	1	33.02	0	0	1	0	1	1	1	1	1	0	0	0	0	1	0	0	0	1	1	1	0	0	1	0	0	1	0	0	1	1	0	0	1	1	1	1	1	0	1	1	1	0	0	0	1	1	0
TCGA-CC-5260	1	2.86	0	1	0	0	1	0	1	1	1	1	1	1	0	1	1	1	0	0	1	0	1	0	1	0	0	0	1	0	1	0	1	1	0	1	0	0	1	0	0	1	0	0	0	1	1	1	1
TCGA-BC-A8YO	0	18.46	0	1	0	0	1	1	1	1	0	1	0	0	1	1	0	1	1	1	1	1	0	0	0	0	1	1	0	1	1	0	0	0	1	1	1	0	1	1	0	1	0	0	0	1	1	1	1
TCGA-PD-A5DF	1	20.99	0	1	0	0	1	0	1	1	1	1	1	1	1	0	1	1	1	0	0	1	1	0	0	0	0	0	1	1	0	0	1	0	0	1	1	1	1	1	1	0	0	0	0	0	1	0	1
TCGA-CC-5259	0	8.21	0	1	0	0	1	0	1	1	1	1	1	1	1	0	1	0	0	0	1	1	1	0	0	1	0	1	0	0	0	1	1	1	1	0	0	1	0	0	1	0	0	0	0	0	1	1	1
TCGA-DD-A73C	0	23.03	0	1	0	0	1	1	0	1	1	1	0	0	1	0	1	0	1	0	0	0	1	1	0	0	1	0	1	1	0	0	0	0	0	0	0	0	1	1	0	0	0	1	0	0	0	0	1
TCGA-5R-AA1D	0	14.75	0	1	0	0	1	0	0	1	1	0	0	0	0	0	1	1	1	0	0	0	1	1	0	0	0	0	1	1	0	0	1	1	0	0	0	0	0	1	1	0	0	1	1	0	1	0	1
TCGA-XR-A8TD	0	33.84	0	1	0	0	1	0	1	1	0	0	0	0	1	0	1	1	1	0	1	0	1	0	1	1	1	1	1	1	0	1	0	1	0	1	0	0	1	1	1	0	0	1	1	0	1	1	0
TCGA-CC-A123	0	7.19	0	1	0	0	1	0	1	1	1	1	1	1	0	1	1	1	0	1	0	0	1	0	1	0	0	0	0	0	1	0	1	1	0	0	0	1	0	0	1	0	0	0	0	0	0	0	0
TCGA-ED-A8O5	0	13.34	0	1	0	0	1	0	1	0	1	0	0	1	0	1	1	0	0	1	1	0	0	0	0	1	0	0	1	0	1	1	0	0	1	0	0	1	1	0	1	1	1	1	0	0	0	1	1
TCGA-DD-A3A5	1	102.66	0	1	0	0	1	1	1	1	1	0	0	0	1	1	0	0	1	1	0	1	1	1	0	1	1	0	0	1	0	0	1	0	0	0	0	1	0	0	0	0	0	0	1	0	1	1	0
TCGA-G3-A25T	0	51.02	0	1	0	0	1	0	0	1	0	0	1	0	0	1	0	1	0	1	0	0	1	1	1	1	0	0	0	0	1	0	1	1	0	0	0	1	0	1	1	0	0	0	0	1	0	1	0
TCGA-DD-A4NK	1	39.75	0	1	0	0	1	1	0	1	1	0	0	1	1	0	0	1	1	0	1	0	0	1	0	0	1	1	0	1	1	0	1	0	0	0	0	0	0	1	0	1	1	1	0	0	0	0	0
TCGA-DD-A39W	1	27.17	0	1	0	0	1	0	1	1	1	1	1	1	0	1	0	0	0	1	1	0	1	0	0	0	0	0	0	0	1	1	1	0	1	0	1	1	0	1	0	0	1	0	0	0	0	0	1
TCGA-ED-A66Y	1	9.72	0	1	0	0	1	0	1	1	0	1	1	1	0	1	0	0	0	1	1	1	0	0	0	0	0	1	0	1	1	1	0	0	0	1	0	1	1	0	1	1	1	1	0	1	0	1	0
TCGA-ED-A82E	0	13.4	0	1	0	0	1	0	0	1	0	1	0	1	0	0	0	0	0	1	1	0	0	0	1	0	0	0	1	0	1	0	0	1	0	0	0	1	0	1	0	1	1	0	0	1	0	1	1
TCGA-DD-A4NH	0	30.12	0	1	0	0	1	1	1	0	1	0	0	0	0	1	0	1	0	0	1	0	0	0	1	0	0	0	0	0	1	1	0	0	1	0	1	1	1	0	1	1	1	0	1	1	0	0	0
TCGA-CC-A8HU	1	11.3	0	1	0	0	1	0	1	1	1	1	1	1	0	1	0	0	0	1	1	1	0	1	1	0	0	1	0	0	1	1	0	1	1	1	0	1	1	0	1	1	1	0	1	1	0	1	0
TCGA-BC-4072	1	48.95	0	1	0	0	1	1	1	1	0	1	0	0	0	0	0	0	0	0	0	1	0	0	1	0	0	0	0	0	1	0	0	0	0	1	0	1	1	1	1	1	0	1	1	0	1	0	0
TCGA-ED-A8O6	1	1.84	0	1	0	0	1	0	1	1	1	0	1	1	0	1	0	0	0	1	1	0	0	0	1	0	0	1	0	0	1	1	0	0	0	1	1	1	1	0	1	1	1	0	1	1	0	0	0
TCGA-DD-A4NE	1	21.68	0	1	0	0	1	1	0	1	1	0	1	0	1	1	0	1	1	0	1	0	0	1	1	0	1	0	0	1	0	0	0	1	0	0	1	0	1	1	1	1	0	1	1	0	0	0	0
TCGA-G3-AAV6	1	2.14	0	1	0	0	1	0	1	1	0	0	1	0	0	1	0	1	0	1	0	1	0	0	1	0	0	1	0	0	1	1	0	0	1	1	1	1	1	0	1	1	1	0	0	1	0	1	1
TCGA-DD-AAE0	0	18.23	0	1	0	0	1	0	1	0	0	1	1	0	0	1	1	0	0	1	0	0	1	0	1	1	0	0	0	0	1	1	1	1	1	0	1	1	1	0	1	0	1	1	1	1	0	1	1
TCGA-DD-A73D	0	22.77	0	0	1	1	0	1	0	0	1	1	0	0	1	0	0	0	0	0	1	1	0	1	1	1	1	1	0	0	1	1	0	0	1	0	1	0	1	1	0	1	0	0	1	0	0	0	0
TCGA-ZS-A9CE	0	40.77	0	0	1	1	0	1	1	1	1	1	1	1	1	1	0	0	1	0	0	1	1	1	0	1	1	0	0	1	0	0	1	0	0	1	0	1	0	1	1	0	0	1	0	0	1	0	0
TCGA-2Y-A9GZ	1	27.86	0	0	1	1	0	1	0	1	1	1	0	1	1	0	0	0	1	1	1	1	0	1	0	1	1	1	0	1	1	0	1	0	1	1	0	1	0	1	0	1	0	0	0	0	0	0	1
TCGA-GJ-A6C0	1	1.02	0	0	1	1	0	1	1	1	1	1	1	1	1	0	0	0	1	0	1	1	0	0	1	1	1	1	0	1	1	1	0	0	1	1	0	1	1	0	1	1	0	1	1	1	1	1	1
TCGA-2Y-A9GY	1	24.87	0	0	1	1	0	1	1	0	1	0	0	0	0	1	0	1	0	1	0	1	0	0	1	0	1	0	0	0	1	1	0	0	1	1	1	0	1	0	0	1	1	0	1	0	1	1	1
TCGA-FV-A3I1	1	8.11	0	0	0	1	0	1	1	1	1	1	1	1	1	1	1	1	0	1	1	1	0	1	1	0	1	1	1	0	1	1	0	0	1	1	1	0	1	0	0	1	0	0	0	1	1	1	1
TCGA-ED-A7PY	0	12.81	0	0	1	0	0	0	0	1	0	1	0	1	0	0	1	1	0	1	0	0	1	1	0	0	0	0	0	0	1	1	1	1	0	0	0	0	0	0	0	0	1	1	1	1	0	0	0
TCGA-FV-A3I0	0	27.86	0	0	1	0	0	1	1	1	1	1	0	1	0	1	0	0	0	1	1	0	0	0	1	1	0	0	1	0	1	0	0	0	0	1	0	0	0	0	0	0	1	1	0	1	0	1	0
TCGA-LG-A6GG	0	12.71	0	0	1	0	0	1	1	0	1	0	0	0	1	0	0	0	1	0	1	1	0	1	0	0	1	1	1	1	0	1	1	0	0	1	1	0	1	1	1	0	1	0	0	0	1	1	1
TCGA-DD-A39Z	1	19.74	0	0	1	0	0	0	1	1	1	0	1	0	0	1	1	0	0	1	1	0	1	1	1	1	0	0	1	0	0	0	1	1	1	1	1	1	0	0	1	0	1	0	0	1	1	0	1
TCGA-BC-A217	1	45.89	0	0	1	0	0	1	0	1	0	1	0	0	1	1	0	0	1	1	1	1	0	0	1	1	0	1	0	0	1	1	0	0	1	1	0	1	1	0	1	1	0	0	1	0	1	1	0
TCGA-DD-A3A6	1	107.03	0	0	0	0	0	1	1	0	1	1	0	0	0	0	1	0	1	1	0	0	0	0	0	1	0	0	1	1	0	0	0	1	0	1	1	1	0	0	0	1	1	0	0	1	1	1	0
TCGA-ED-A7XP	0	13.14	0	0	0	0	0	0	0	0	0	1	0	1	0	0	1	1	0	0	1	0	0	1	1	0	1	1	1	1	1	1	0	0	1	1	1	1	1	0	1	1	1	0	1	1	0	1	0
TCGA-FV-A23B	1	60.84	0	0	0	0	0	1	1	1	1	1	1	1	0	1	0	1	0	1	1	1	0	0	0	0	0	1	1	1	1	0	0	0	0	1	0	0	1	0	1	1	1	0	0	1	0	0	1
TCGA-DD-A118	0	112.91	0	0	0	0	0	1	1	1	0	0	0	0	0	0	0	0	1	1	1	1	1	1	0	0	0	1	1	0	1	1	1	0	0	0	0	0	1	1	1	1	0	1	0	0	0	0	1
TCGA-BC-A3KG	0	22.34	0	0	0	0	0	1	1	1	0	0	0	0	1	1	0	1	0	0	1	1	0	0	0	1	1	1	0	1	0	0	0	0	1	1	1	1	1	0	1	1	1	0	1	0	1	1	0
TCGA-DD-A4NJ	0	30.49	0	0	0	0	0	0	0	1	1	1	0	0	0	0	0	0	0	1	1	1	0	0	0	0	1	0	1	1	1	0	1	1	1	1	1	1	1	1	0	1	0	1	1	1	1	0	0
TCGA-DD-A113	0	79.66	0	0	0	0	0	0	1	1	0	1	0	0	0	1	0	1	1	1	1	1	0	1	1	1	0	1	0	0	0	1	0	0	1	0	1	0	1	0	1	1	0	0	1	1	1	1	0
TCGA-5R-AAAM	1	1.51	0	0	0	0	0	1	0	1	1	0	0	0	1	0	1	1	1	0	0	1	1	1	0	1	1	0	1	1	0	0	1	1	0	1	0	0	0	1	0	0	0	1	0	0	1	0	1
TCGA-ED-A5KG	0	28.06	0	0	0	0	0	0	1	0	0	1	0	1	0	0	1	1	0	0	1	0	0	0	0	0	0	0	1	0	1	0	1	0	0	0	0	1	1	0	1	1	0	1	0	1	0	1	1
TCGA-G3-AAV3	0	13.53	0	0	0	0	0	0	0	0	0	1	0	0	1	0	0	1	1	0	1	0	0	1	1	1	0	1	0	0	0	0	0	0	1	0	0	1	1	1	0	0	0	1	1	1	0	1	1
TCGA-DD-AADK	0	34.46	0	0	0	0	0	1	1	0	0	1	0	1	0	1	0	1	1	0	0	0	0	0	1	0	0	0	1	1	1	1	0	1	1	0	1	0	0	0	1	1	1	1	1	1	0	1	1
TCGA-KR-A7K7	0	31.24	0	0	0	0	0	0	1	0	0	0	1	0	1	1	0	0	0	0	1	1	1	0	1	0	0	1	0	0	0	1	0	0	1	1	1	1	1	1	0	0	1	0	1	1	1	0	1
TCGA-UB-A7MA	0	27.86	0	0	0	0	0	1	1	1	0	0	1	0	0	1	0	0	0	1	1	0	0	1	1	1	0	1	0	0	1	1	0	0	1	1	1	1	1	0	1	1	1	0	1	1	1	0	0
TCGA-CC-A8HV	1	9.17	0	0	0	0	0	0	1	1	1	1	1	1	0	1	0	0	0	1	0	0	0	0	0	0	0	1	0	0	1	1	0	0	0	1	0	1	1	0	1	1	1	0	0	1	0	1	0
TCGA-BC-A10R	1	10.12	0	1	1	1		1	0	1	0	0	1	0	0	0	0	0	0	1	0	1	0	0	0	1	0	1	1	0	0	0	0	0	0	1	0	0	0	0	1	1	0	0	0	1	1	1	1
TCGA-BC-A10Q	1	37.29	0	0	1	1		1	1	1	0	0	0	0	0	0	0	0	0	1	1	0	0	0	1	0	0	0	1	0	1	0	0	1	0	0	0	0	1	0	0	0	0	0	0	1	0	1	1
TCGA-ZP-A9D4	0	12.98	0	0	1	1		1	0	1	1	1	0	0	1	0	0	0	0	0	0	1	0	1	1	0	1	1	0	1	1	0	1	0	1	0	0	0	0	0	0	1	0	1	1	0	0	1	0
TCGA-BC-A110	1	69.51	0	0	1	1		0	1	1	0	0	0	1	1	0	1	1	1	0	0	0	1	1	0	1	0	0	0	1	0	0	1	1	0	0	1	0	0	1	0	0	0	1	0	1	1	1	0
TCGA-ZP-A9D0	0	35.84	0	0	1	1		1	1	1	1	0	1	0	1	0	1	1	1	0	1	0	1	0	0	1	1	1	1	0	0	0	1	1	0	0	0	0	0	1	0	0	0	0	0	1	1	0	0
TCGA-ZP-A9CY	0	25.69	0	0	1	1		1	1	1	1	0	1	1	1	0	1	1	1	0	0	1	1	0	0	0	1	1	1	1	0	0	1	1	0	1	0	0	0	1	0	0	0	1	0	0	1	0	0
TCGA-2Y-A9H8	1	20.8	0	0	1	1		1	1	1	1	0	0	0	1	1	0	1	0	1	1	1	0	0	1	0	0	1	0	0	1	1	0	0	1	0	1	1	1	0	1	1	1	1	0	1	0	1	0
TCGA-HP-A5N0	1	37.68	0	1	1	0		1	1	1	0	0	1	0	1	0	1	0	1	0	0	1	0	1	0	1	1	1	1	1	0	0	1	1	1	0	0	0	0	1	0	0	0	0	1	0	1	0	1
TCGA-UB-AA0V	0	10.32	0		1	1	0	1	0	1	0	0	1	0	1	0	1	1	1	0	0	0	1	1	0	1	1	0	0	1	0	0	1	1	0	1	0	0	0	1	0	0	0	1	0	0	0	0	0
TCGA-2Y-A9GV	1	83.18	0	0	1	1	0	0	0	1	1	0	0	0	1	0	1	1	1	0	0	1	1	1	0	0	1	1	1	1	0	0	1	0	0	0	0	0	0	1	0	1	0	1	0	0	0	0	1
TCGA-2Y-A9H6	0	11.73	0	0	1	1	0	1	1	0	1	0	0	1	1	0	1	1	1	1	0	0	1	0	0	0	0	0	1	0	0	0	0	1	0	0	0	1	0	1	0	0	1	1	0	1	0	0	1
TCGA-2Y-A9GU	0	63.7	0	0	1	1	0	0	1	1	1	1	0	0	1	0	1	1	0	1	0	1	1	1	0	0	0	0	1	0	0	0	1	1	0	0	1	1	1	0	1	1	1	0	0	0	0	0	1
TCGA-WJ-A86L	0	11.33	0	0	1	1	0	1	0	1	0	0	0	0	1	0	0	0	1	0	1	1	0	0	0	1	1	1	0	1	0	1	1	0	0	1	1	0	1	0	0	1	0	0	1	1	0	0	0
TCGA-WX-AA44	0	20.2	0	0	1	1	0	1	0	0	0	1	0	0	1	1	1	1	1	1	1	0	1	0	1	1	0	0	0	0	1	0	1	1	1	0	1	1	0	1	1	1	1	1	1	1	0	1	0
TCGA-XR-A8TC	0	43.99	0	0	1	1	0	0	0	1	0	0	0	0	1	0	0	0	0	0	1	0	0	1	0	1	0	0	0	0	0	1	0	0	1	0	0	1	1	1	1	1	1	1	0	0	0	0	0
TCGA-FV-A3R3	1	12.02	0	0	1	1	0	0	1	1	1	0	0	1	0	0	1	1	0	1	1	1	1	0	0	0	0	1	1	1	1	0	1	1	0	0	0	0	0	1	0	1	0	1	0	0	1	0	1
TCGA-EP-A2KB	1	19.58	0	0	1	1	0	0	1	0	1	0	1	1	0	0	0	0	0	1	0	1	0	1	0	0	0	0	0	0	1	0	0	0	1	0	0	1	1	1	1	1	1	0	0	1	0	1	0
TCGA-G3-A7M6	0	20.76	0	0	1	1	0	0	0	1	0	0	0	0	1	0	0	0	0	1	0	1	0	0	1	0	0	1	1	0	1	1	0	0	0	1	0	0	1	0	1	1	1	1	1	1	1	0	1
TCGA-2Y-A9H5	1	18.23	0	0	0	1	0	0	1	0	1	1	0	0	0	0	0	0	1	1	1	0	0	0	0	0	0	0	1	0	1	0	0	1	0	0	0	0	0	0	1	0	1	1	0	0	0	0	0
TCGA-2Y-A9H7	0	38.37	0	0	0	1	0	1	0	0	1	0	0	1	0	1	0	1	0	1	0	1	0	0	0	0	0	1	1	0	0	1	0	0	1	1	1	1	0	0	1	0	1	0	0	0	0	0	0
TCGA-2Y-A9H2	0	56.87	0	0	0	1	0	1	0	1	1	1	0	1	1	1	1	0	0	0	1	0	0	0	1	0	0	0	0	1	1	0	0	1	0	0	0	0	1	1	0	1	1	1	0	1	0	1	1
TCGA-BC-A10Z	1	1.12	0	0	0	1	0	1	1	1	0	0	0	1	1	1	0	0	1	0	0	0	0	1	0	1	0	0	0	1	0	1	1	0	0	1	1	1	1	1	1	1	0	0	1	0	1	1	0
TCGA-DD-AA3A	1	13.47	0	0	0	1	0	1	0	1	0	1	0	0	0	1	0	0	0	0	1	0	0	0	1	0	0	0	0	0	1	1	0	1	0	1	0	1	1	0	1	1	1	0	0	1	0	1	1
TCGA-DD-A39X	1	55.65	0	0	1	0	0	1	0	0	1	0	0	0	0	0	1	1	0	1	0	0	1	0	1	1	1	0	1	0	1	1	1	1	1	0	1	1	0	1	1	0	0	1	1	1	0	1	1
TCGA-DD-A3A2	1	70.01	0	0	0	0	0	1	1	1	1	0	0	0	1	0	1	1	1	0	0	0	1	0	0	1	1	1	1	1	1	0	1	1	0	0	0	1	0	1	0	0	0	1	0	0	0	1	0
TCGA-DD-AAD1	0	18.53	0	0	0	0	0	0	1	0	0	1	0	0	0	0	1	1	0	0	0	0	0	0	0	1	0	0	1	1	1	0	0	1	1	0	0	0	0	0	1	0	0	1	0	0	0	0	1
TCGA-DD-A73G	0	114.26	0	0	0	0	0	1	1	1	1	0	0	0	0	1	1	0	0	1	0	0	1	0	1	0	0	0	1	0	0	1	1	0	0	0	1	1	0	0	1	0	0	1	0	1	0	1	1
TCGA-G3-A25Y	1	14.85	0	0	0	0	0	0	0	0	0	0	0	0	1	1	0	0	0	1	1	0	0	0	1	0	0	0	1	0	1	0	0	0	0	0	0	1	1	0	1	0	1	0	0	1	1	1	1
TCGA-DD-A4ND	0	90.21	0	0	0	0	0	0	1	1	1	0	0	0	1	0	1	1	0	0	0	1	1	0	0	0	1	0	1	1	0	0	1	0	0	1	1	0	1	1	0	1	1	1	0	1	0	0	0
TCGA-DD-AAD0	0	4.5	0	0	0	0	0	1	0	0	0	0	0	0	0	1	0	0	0	1	1	0	0	1	1	0	0	1	0	1	0	1	0	0	0	0	1	0	0	0	1	0	0	1	0	1	0	0	0
TCGA-DD-AADA	0	40.51	0	0	0	0	0	1	1	0	0	0	0	0	1	0	1	1	0	0	0	0	1	0	0	0	0	0	1	0	0	0	1	1	0	0	1	0	0	0	0	1	1	0	0	0	0	0	1
TCGA-G3-AAV4	1	0.89	0	0	0	0	0	1	0	0	0	0	0	1	0	1	0	0	0	0	1	0	1	0	1	0	0	1	0	0	1	1	0	0	1	0	0	0	0	1	0	0	0	1	0	0	0	0	1
TCGA-RC-A7S9	0	21.02	0	0	0	0	0	0	0	1	0	1	0	0	0	1	0	0	1	1	1	1	0	0	1	0	0	0	1	0	0	1	1	0	0	0	1	1	1	0	1	1	1	0	1	1	0	1	0
TCGA-DD-A4NS	1	80.68	0	0	0	0	0	0	0	1	1	1	1	1	1	0	1	1	0	0	1	0	0	1	1	1	1	1	1	1	1	0	1	1	0	0	1	0	0	1	0	1	0	1	0	0	0	1	0
TCGA-DD-A11D	1	51.25	0	0	0	0	0	0	0	1	0	1	0	1	1	0	1	0	1	0	0	1	1	0	0	1	1	1	0	1	0	0	1	1	0	1	0	0	0	1	1	1	0	1	1	0	1	0	1
TCGA-G3-A25U	0	53.75	0	0	0	0	0	1	0	0	0	0	0	0	1	1	0	0	1	0	0	0	0	1	0	0	1	0	0	1	0	1	0	0	0	1	0	0	1	1	1	1	0	1	1	0	0	0	0
TCGA-DD-AAE4	0	19.97	0	0	0	0	0	0	0	0	0	0	0	0	1	1	1	1	1	1	0	1	1	1	0	1	1	0	1	1	0	0	1	1	0	0	0	1	0	1	0	0	1	0	0	0	1	1	1
TCGA-DD-AAD8	0	40.05	0	0	0	0	0	1	0	0	0	1	0	0	1	0	0	0	1	1	0	1	0	0	0	0	1	1	0	1	1	1	0	0	0	0	1	1	0	0	0	0	1	0	0	0	1	1	0
TCGA-DD-AADY	0	18.23	0	0	0	0	0	0	0	0	1	0	0	0	0	0	1	0	1	0	1	0	1	0	0	1	0	0	1	0	0	1	1	1	1	0	0	0	1	1	1	1	0	0	0	0	0	1	1
TCGA-DD-AACT	0	51.31	0	0	0	0	0	1	0	0	0	1	0	0	1	0	1	1	1	0	1	1	1	1	1	1	1	0	0	0	1	1	1	1	1	0	1	0	0	0	1	0	0	1	0	1	1	1	1
TCGA-DD-A1EC	0	19.78	0	0	0	0	0	0	0	1	1	0	0	0	0	1	0	1	0	0	1	1	0	0	1	0	0	0	1	0	0	0	0	0	0	0	0	0	1	1	0	0	0	0	0	1	0	0	0
TCGA-DD-AAEG	0	23.62	0	0	0	0	0	0	0	0	1	0	0	0	1	1	0	0	1	0	1	1	0	0	0	1	0	0	1	1	0	1	0	0	1	0	1	0	0	1	1	0	1	1	1	0	1	1	1
TCGA-DD-A73F	0	35.64	0	0	0	0	0	1	1	1	1	1	0	0	1	0	0	1	1	1	1	1	1	0	1	1	1	0	1	1	0	1	1	1	0	1	1	0	1	1	0	1	0	0	0	0	1	0	1
TCGA-DD-AADF	1	3.78	0	0	0	0	0	1	1	0	0	0	1	0	1	1	1	0	0	1	1	1	1	0	1	0	1	1	0	0	1	1	1	1	0	1	0	1	0	1	0	0	0	0	1	0	1	1	0
TCGA-DD-A1EB	0	66.26	0	0	0	0	0	1	0	0	1	0	0	1	1	0	1	0	1	1	1	0	1	0	0	0	0	0	1	1	0	0	1	0	0	0	0	0	0	1	0	1	0	1	0	0	0	1	1
TCGA-BD-A3EP	0	13.44	0	0	0	0	0	1	0	1	0	0	0	1	1	0	0	0	1	1	0	0	0	1	0	0	0	1	1	1	0	1	0	0	0	1	1	0	0	0	0	1	0	1	0	0	1	0	1
TCGA-DD-AADI	0	35.64	0	0	0	0	0	0	0	0	0	0	0	0	0	1	1	1	0	1	0	0	1	0	1	0	0	0	0	0	0	0	1	1	1	0	1	1	0	0	0	0	1	0	1	0	0	0	1
TCGA-DD-AADJ	0	35.02	0	0	0	0	0	1	1	0	0	0	0	0	0	0	1	0	0	1	0	1	1	0	0	1	0	1	0	0	1	0	1	1	1	1	1	0	0	1	1	0	0	0	0	0	1	1	1
TCGA-DD-AACB	0	76.35	0	0	0	0	0	1	1	0	0	0	0	1	0	1	1	1	0	1	0	0	1	0	1	1	0	1	0	0	1	1	1	1	1	1	1	1	1	0	1	0	1	0	1	0	1	0	0
TCGA-DD-A4NN	1	29.53	0	0	0	0	0	0	1	1	1	1	0	0	0	1	0	0	0	1	1	0	0	1	1	0	0	0	1	0	1	1	0	0	1	0	0	1	1	0	1	1	1	1	1	1	0	0	1
TCGA-DD-A4NR	1	0.3	0	0	0	0	0	1	1	1	1	0	0	0	0	1	1	1	0	0	0	1	0	0	1	0	0	1	1	0	0	1	1	0	0	1	1	1	1	1	1	1	1	1	0	1	1	1	1
TCGA-DD-A73B	1	9.3	0	0	0	0	0	1	0	0	0	0	1	0	1	1	0	0	1	1	1	0	1	1	0	1	1	0	0	1	1	0	0	0	1	0	0	1	1	1	1	1	0	1	1	0	0	1	0
TCGA-DD-A1EF	1	12.94	0	0	0	0	0	0	1	1	1	1	1	0	0	1	1	0	0	1	1	0	1	0	0	0	0	0	0	0	1	1	1	1	0	0	1	1	1	0	0	0	0	1	0	1	0	0	1
TCGA-DD-AACZ	1	5.62	0	0	0	0	0	1	0	1	0	1	0	0	0	1	0	1	0	1	0	1	0	0	0	0	0	1	0	0	0	1	0	0	0	1	1	1	1	0	1	1	1	1	1	1	1	1	1
TCGA-DD-AAE6	0	4.63	0	0	0	0	0	0	1	0	0	1	1	0	0	1	0	0	0	1	1	1	0	0	1	0	1	1	0	0	0	1	0	0	1	1	0	1	1	0	1	1	1	0	1	0	0	1	1
TCGA-DD-AACL	1	3.52	0	0	0	0	0	1	1	0	0	0	0	0	0	1	1	1	1	1	0	1	1	1	0	1	0	0	0	0	1	1	1	1	1	1	1	1	1	0	1	1	1	0	1	1	1	1	1
TCGA-DD-A119	1	7.33	1	1	0	1	1	0	1	1	0	0	1	1	1	0	1	0	0	1	0	0	1	0	1	0	0	0	1	0	0	1	1	1	1	0	1	0	0	0	1	0	1	1	1	1	0	0	1
TCGA-3K-AAZ8	0	13.01	1	1	1	1	1	1	1	1	1	1	1	1	1	0	0	0	0	0	0	1	1	1	1	0	0	0	0	1	1	1	0	0	1	1	0	0	0	1	1	0	0	0	0	0	0	0	0
TCGA-NI-A4U2	1	58.84	1	1	1	1	1	1	0	1	0	1	1	0	1	0	0	1	1	0	0	0	0	1	0	0	1	0	0	1	1	0	0	0	0	0	0	0	0	1	0	0	0	1	1	0	0	0	1
TCGA-UB-A7MF	1	7.03	1	1	1	1	1	0	1	0	0	0	1	0	0	1	1	1	0	1	1	0	0	0	1	0	0	0	0	0	0	1	0	0	1	0	0	0	1	0	1	1	1	0	1	0	0	1	0
TCGA-EP-A3RK	0	11.93	1	1	1	1	1	1	0	1	0	1	0	1	0	1	0	1	1	0	1	1	0	0	1	0	1	0	1	0	0	1	0	0	0	1	1	0	1	1	1	1	0	0	1	1	1	1	1
TCGA-G3-A7M9	1	1.84	1	1	1	1	1	1	1	0	0	0	0	0	0	1	1	0	0	1	0	1	0	0	1	0	0	1	0	0	1	1	0	0	0	1	1	1	1	0	1	1	1	0	1	0	1	1	1
TCGA-XR-A8TE	0	30.39	1	1	0	1	1	0	1	1	0	0	1	0	0	0	1	0	0	0	1	0	0	0	1	0	0	0	0	0	0	0	0	0	0	0	1	0	0	1	1	0	0	0	0	1	0	0	0
TCGA-UB-A7MC	0	16.43	1	1	0	1	1	0	1	0	0	0	1	0	0	1	0	0	0	0	1	0	0	1	1	1	1	1	0	0	1	1	0	0	1	1	1	1	1	1	0	1	1	0	1	0	1	1	0
TCGA-BC-4073	0	27.89	1	1	0	1	1	1	1	1	0	1	0	1	0	0	1	1	1	0	0	0	0	0	1	1	0	1	0	0	0	1	0	0	0	1	0	0	1	0	1	1	0	1	0	1	1	1	1
TCGA-YA-A8S7	1	13.53	1	1	0	1	1	1	1	1	0	0	1	0	0	1	0	1	1	0	1	1	0	0	1	0	0	1	0	1	0	0	1	1	1	1	0	1	1	0	1	1	0	1	1	1	1	1	1
TCGA-BC-A5W4	1	17.97	1	1	1	0	1	1	1	1	1	0	0	1	0	0	1	0	1	1	0	1	1	0	1	1	1	1	0	1	1	0	1	1	1	1	0	1	0	0	0	0	0	0	0	0	0	1	0
TCGA-FV-A4ZP	1	81.67	1	1	1	0	1	1	1	1	1	1	1	1	0	0	1	1	0	1	1	0	0	0	1	0	0	0	0	0	1	1	0	0	1	0	0	1	0	0	1	0	0	1	0	1	1	1	0
TCGA-DD-A4NG	1	26.35	1	1	1	0	1	1	0	0	1	1	0	0	0	0	0	0	1	0	1	0	0	0	0	1	1	1	0	0	0	1	0	0	1	1	1	0	1	1	1	1	1	1	0	0	1	1	1
TCGA-CC-A8HS	1	9.86	1	1	1	0	1	0	1	1	1	1	1	1	0	1	0	0	0	1	1	0	0	0	0	0	0	0	0	0	1	0	0	0	1	1	1	1	1	0	0	1	1	0	1	0	0	0	0
TCGA-MI-A75E	0	16.66	1	1	0	0	1	0	0	0	1	0	1	1	1	0	1	1	1	0	0	0	1	1	0	1	1	0	1	1	0	0	1	1	0	0	0	0	0	1	0	1	0	1	0	1	1	1	0
TCGA-CC-5262	1	3.38	1	1	0	0	1	1	1	1	1	1	1	1	1	1	1	1	0	0	0	1	1	0	1	0	1	1	1	0	0	1	1	1	1	1	1	1	1	0	1	0	0	0	1	1	1	0	1
TCGA-CC-A5UE	1	8.94	1	1	0	0	1	0	1	1	1	1	1	1	0	1	0	0	0	1	1	1	0	0	1	0	0	1	0	0	1	1	0	0	1	1	0	1	1	0	1	1	0	0	1	1	1	1	0
TCGA-G3-AAV1	1	11.79	1	1	0	0	1	0	0	0	0	0	0	0	0	0	0	0	0	1	1	0	0	1	1	0	1	0	1	0	1	1	0	0	1	0	1	0	1	1	1	1	0	0	0	1	1	1	1
TCGA-G3-A6UC	0	22.04	1	1	0	0	1	1	0	1	0	1	1	0	1	0	0	1	1	0	1	0	0	1	0	0	1	1	1	1	1	0	0	0	1	0	0	0	0	1	0	0	0	0	0	0	0	0	0
TCGA-DD-AADG	0	37.61	1	1	0	0	1	1	1	0	0	0	1	0	1	0	0	0	1	0	0	1	0	1	0	0	1	1	0	1	1	0	0	0	0	1	0	0	0	1	0	0	0	1	0	0	1	0	1
TCGA-DD-A4NV	0	78.78	1	1	0	0	1	0	0	1	1	0	0	0	1	0	1	0	1	0	1	1	1	1	0	1	1	0	1	1	0	0	0	1	0	0	0	1	0	1	0	1	0	1	0	0	0	0	0
TCGA-LG-A9QD	0	12.02	1	1	0	0	1	1	1	1	1	0	0	0	1	0	1	1	0	0	0	0	1	1	0	1	0	0	0	1	0	1	1	0	0	0	0	1	0	1	0	0	0	1	0	0	0	0	1
TCGA-DD-AAW1	0	65.34	1	1	0	0	1	0	0	0	0	0	0	1	0	0	0	0	0	0	0	0	0	1	1	1	1	1	1	1	1	1	0	0	0	0	0	1	0	1	0	0	0	1	1	0	0	0	0
TCGA-DD-AAVY	0	64.72	1	1	0	0	1	0	0	0	0	0	1	1	0	0	1	0	0	0	0	0	1	1	0	1	1	0	0	1	1	0	1	1	0	0	0	1	0	1	0	0	1	1	0	0	0	0	0
TCGA-DD-A3A4	1	20.11	1	1	0	0	1	0	1	1	1	0	1	0	0	0	1	1	0	0	0	0	1	0	0	1	0	0	1	1	0	1	1	1	1	0	0	0	0	1	1	1	0	0	1	0	0	0	0
TCGA-ED-A66X	0	13.34	1	1	0	0	1	0	1	1	0	1	1	1	0	0	0	1	0	1	1	0	0	1	1	0	0	0	1	0	1	1	0	1	1	0	1	0	1	0	1	1	1	0	1	1	0	1	1
TCGA-G3-A3CH	0	25.62	1	1	0	0	1	0	0	0	0	0	0	0	1	1	0	1	1	0	0	0	1	1	1	1	1	0	1	1	0	0	1	1	0	0	1	0	1	1	0	0	1	1	1	0	0	0	1
TCGA-2Y-A9H0	0	120.73	1	1	0	0	1	0	1	0	1	0	0	0	1	1	0	1	1	0	1	1	1	1	1	1	1	1	0	1	0	1	0	0	1	1	0	0	1	0	1	0	1	0	1	0	1	1	0
TCGA-DD-A116	1	53.29	1	1	0	0	1	1	0	0	0	0	1	1	0	0	0	1	0	0	0	0	0	0	1	1	0	0	0	0	0	1	0	1	1	0	1	0	0	0	1	0	0	0	1	1	0	1	1
TCGA-CC-A5UC	1	11.4	1	1	0	0	1	1	1	1	1	1	1	1	0	1	1	1	0	1	0	0	1	0	1	1	0	0	1	0	0	1	1	1	1	0	1	1	1	0	1	1	1	1	0	1	0	0	0
TCGA-DD-A1EH	0	49.11	1	1	0	0	1	0	1	0	1	1	1	0	0	1	0	0	0	0	1	0	0	0	0	0	0	0	1	0	1	1	0	0	1	0	0	0	1	0	1	1	1	1	0	0	0	0	1
TCGA-CC-A7IK	1	8.61	1	1	0	0	1	0	1	1	1	1	1	1	0	0	0	0	1	0	1	1	0	0	1	0	1	1	1	0	1	0	0	0	1	1	0	0	1	0	0	1	1	0	1	1	1	0	1
TCGA-DD-AAD6	0	22.08	1	1	0	0	1	1	1	0	0	0	0	1	1	1	1	0	0	1	0	0	1	1	0	1	1	0	0	1	0	1	1	1	1	1	0	1	1	0	0	1	1	0	1	1	1	0	0
TCGA-CC-A3MC	0	11.93	1	1	0	0	1	0	1	1	1	1	1	1	0	0	1	1	0	0	1	0	1	0	1	0	1	0	1	0	1	1	1	1	1	1	1	0	1	0	1	1	1	0	1	1	0	0	0
TCGA-CC-A7IH	0	11.99	1	1	0	0	1	0	1	1	1	1	1	1	1	0	1	1	1	0	0	1	0	1	0	1	1	1	1	1	1	0	0	0	1	0	0	0	0	1	0	1	1	0	0	0	1	1	0
TCGA-DD-A115	1	83.51	1	1	0	0	1	0	0	1	0	0	0	1	1	1	1	0	1	1	1	1	1	1	0	1	1	1	1	1	0	0	1	1	0	1	1	0	1	1	1	0	1	0	0	0	1	1	1
TCGA-CC-5264	1	3.35	1	1	0	0	1	1	1	1	1	1	1	1	1	1	0	1	1	1	1	1	0	0	0	0	1	1	1	0	1	1	0	0	1	1	0	0	1	0	1	1	1	0	1	0	0	1	0
TCGA-CC-A7IL	1	9.13	1	1	0	0	1	0	1	1	1	1	1	1	0	1	0	0	0	1	1	1	0	1	0	0	1	1	0	1	1	1	0	0	1	1	0	1	1	1	0	0	1	0	0	0	1	0	0
TCGA-ED-A7XO	0	14.03	1	1	0	0	1	0	0	1	1	0	0	1	1	1	1	1	1	1	1	0	1	1	1	1	1	1	0	1	1	0	1	1	0	1	0	1	1	1	0	0	1	1	0	1	0	1	0
TCGA-DD-A1EE	1	11.47	1	1	0	0	1	1	0	0	1	0	0	1	0	0	0	0	0	0	1	1	0	1	1	0	1	1	0	0	1	1	0	0	1	0	1	0	1	1	0	1	0	0	1	1	1	1	1
TCGA-CC-A3M9	1	9.86	1	1	0	0	1	0	1	1	1	1	1	1	0	1	1	1	0	1	0	0	0	0	1	0	0	0	0	1	1	0	0	1	0	1	0	0	1	0	0	1	1	0	0	1	1	1	1
TCGA-CC-5263	1	4.24	1	1	0	0	1	0	1	1	1	1	1	1	0	1	1	0	1	0	1	1	0	0	1	0	0	1	1	0	0	1	0	0	0	1	1	0	1	0	0	1	1	0	0	1	1	1	0
TCGA-CC-A7II	0	13.11	1	1	0	0	1	0	1	1	1	1	1	1	0	1	0	1	0	1	0	1	1	0	1	0	0	1	1	0	1	1	0	1	1	1	0	1	1	0	1	1	1	1	0	1	1	1	1
TCGA-DD-A3A1	1	7.65	1	1	0	0	1	1	0	0	1	0	0	1	1	0	0	0	1	1	0	1	0	1	0	0	1	0	0	1	0	1	0	0	0	1	0	1	0	0	1	0	1	0	1	1	1	1	0
TCGA-CC-A8HT	1	4.6	1	1	0	0	1	1	1	1	1	1	1	1	0	1	0	0	0	0	1	1	0	0	1	0	0	1	0	0	1	1	0	0	1	1	1	1	1	0	1	1	1	0	1	1	1	1	1
TCGA-CC-A7IE	1	7.13	1	1	0	0	1	0	1	1	1	1	1	1	0	1	0	1	0	0	0	0	0	0	1	1	0	0	1	0	1	1	0	1	1	1	1	1	1	0	1	1	1	0	1	1	1	0	1
TCGA-DD-A3A7	1	13.76	1	1	0	0	1	1	1	1	1	1	0	1	1	0	1	0	1	1	1	1	1	0	1	1	0	1	0	0	1	1	1	1	1	1	1	1	0	0	1	1	1	0	1	1	1	1	1
TCGA-CC-A3MA	1	9.95	1	1	0	0	1	0	1	1	1	1	1	1	0	1	0	0	0	1	1	0	1	0	1	0	0	0	0	0	1	0	0	0	1	1	0	1	1	0	1	1	1	1	0	1	1	1	1
TCGA-CC-A7IF	1	21.32	1	1	0	0	1	0	1	1	1	1	1	1	0	1	0	1	0	1	0	0	0	0	1	0	0	0	0	0	1	1	0	0	1	0	1	1	1	1	1	1	0	1	1	0	0	0	1
TCGA-CC-A9FW	0	8.15	1	1	0	0	1	1	1	1	1	1	1	1	0	1	0	1	0	1	0	1	0	0	1	0	0	1	0	0	1	1	0	0	1	1	0	1	1	0	0	1	1	0	0	1	1	1	0
TCGA-CC-A5UD	1	9.99	1	1	0	0	1	0	1	1	1	1	1	1	0	1	0	0	1	1	1	0	0	0	1	0	0	1	0	0	1	0	0	0	0	0	0	1	1	0	0	1	1	1	1	1	0	1	1
TCGA-CC-A3MB	1	10.35	1	1	0	0	1	0	1	1	1	1	1	1	0	1	1	1	0	1	1	1	0	0	0	0	1	0	0	0	0	1	1	1	0	0	0	1	1	0	1	1	1	1	1	0	1	0	0
TCGA-CC-A1HT	1	3.32	1	1	0	0	1	0	1	1	1	1	1	1	0	1	0	1	0	1	0	1	0	0	0	1	0	1	0	0	1	0	1	0	0	1	1	1	1	0	1	1	1	0	1	1	1	0	1
TCGA-UB-A7MB	0	19.74	1	0	1	1	0	0	1	1	0	0	0	0	0	1	1	1	1	1	1	0	1	1	1	1	1	0	1	1	1	1	0	0	0	0	0	0	1	1	1	1	0	0	1	1	0	1	0
TCGA-WX-AA46	0	24.84	1	0	1	1	0	0	0	0	0	1	1	1	1	0	1	1	1	0	0	0	1	1	0	1	1	0	0	1	0	0	1	1	0	0	0	0	0	1	0	0	0	1	0	0	0	0	0
TCGA-ZS-A9CG	0	11.2	1	0	1	1	0	0	1	1	1	1	1	1	1	0	0	0	1	0	0	0	1	1	1	0	1	1	1	1	1	1	0	0	0	0	0	0	0	1	0	0	1	1	1	0	1	1	1
TCGA-UB-AA0U	0	10.74	1	0	1	1	0	0	0	0	0	0	0	0	1	1	1	1	1	0	1	1	1	0	1	0	1	0	1	1	0	1	0	1	1	1	1	0	1	1	0	1	0	1	0	1	0	0	0
TCGA-ZS-A9CF	0	79.24	1	0	1	1	0	1	1	1	1	1	1	1	1	1	0	0	1	0	1	1	0	1	0	1	1	1	0	1	1	1	0	0	0	1	1	1	1	1	1	1	0	1	1	0	1	0	0
TCGA-2Y-A9H3	0	49.8	1	0	1	1	0	0	1	1	1	1	0	0	0	0	1	1	0	1	0	0	1	1	0	1	0	0	1	1	0	1	1	1	0	0	0	1	0	0	0	0	1	1	0	1	0	0	1
TCGA-BD-A3ER	0	36.63	1	0	1	1	0	1	0	0	0	0	0	0	1	0	1	1	1	0	0	0	1	0	0	1	1	0	1	1	0	0	1	1	1	1	1	0	0	1	1	0	0	1	0	0	1	0	0
TCGA-ZS-A9CD	1	45.53	1	0	1	1	0	1	1	0	1	1	1	1	1	1	1	0	1	1	0	0	1	1	0	0	0	0	1	1	0	1	1	1	1	0	1	1	0	1	1	0	0	1	1	1	1	0	1
TCGA-QA-A7B7	0	3.09	1	0	1	1	0	0	1	0	1	0	1	0	1	1	0	0	1	0	1	1	0	1	0	1	0	1	0	1	1	0	1	0	1	1	1	1	1	0	0	1	0	0	0	1	0	1	0
TCGA-K7-AAU7	0	11.79	1	0	1	1	0	0	1	0	0	1	1	1	0	1	0	1	0	0	1	0	1	0	1	0	0	1	1	1	0	1	0	0	0	1	1	0	1	0	0	1	0	1	0	1	1	1	1
TCGA-4R-AA8I	1	8.61	1	0	1	1	0	1	0	0	0	0	1	0	1	0	1	1	1	0	0	1	0	1	0	1	1	1	0	1	1	0	0	0	0	1	1	1	0	0	0	1	0	0	1	0	1	0	0
TCGA-2Y-A9HA	1	1.18	1	0	1	1	0	1	1	0	1	0	0	0	1	1	0	1	0	0	0	1	0	0	1	1	1	1	0	0	1	1	0	0	0	1	1	0	1	0	1	1	1	0	1	1	1	0	1
TCGA-DD-A4NI	0	26.81	1	0	1	0	0	1	0	0	1	1	0	1	1	0	0	1	1	0	0	0	1	0	0	1	1	1	0	1	0	0	0	0	0	0	0	0	0	1	0	0	0	0	0	0	0	0	0
TCGA-G3-A5SM	0	17.08	1	0	1	0	0	0	0	1	0	0	0	0	1	1	1	1	1	0	0	1	1	1	0	1	1	1	1	1	0	0	0	1	1	1	1	1	1	1	0	0	0	1	1	0	1	1	0
TCGA-WQ-AB4B	0	12.98	1	0	1	0	0	1	0	1	1	0	1	1	1	0	1	1	1	0	0	0	1	1	0	1	1	1	1	0	0	1	1	1	0	0	1	0	0	0	0	0	0	0	1	1	1	0	1
TCGA-DD-A39V	1	21.12	1	0	1	0	0	1	1	0	1	0	1	0	0	0	1	1	1	1	1	1	1	0	1	1	0	1	0	0	0	0	1	1	1	1	1	1	0	0	1	0	1	0	1	1	1	1	1
TCGA-G3-A5SL	0	20.4	1	0	1	0	0	1	0	1	0	0	0	0	1	0	0	0	0	1	1	0	0	0	0	1	1	1	1	0	0	0	0	0	1	1	1	1	0	1	1	1	0	1	1	0	0	0	1
TCGA-BC-A69H	0	14.59	1	0	1	0	0	1	1	1	1	1	0	0	0	1	0	0	0	1	0	1	1	0	1	0	0	1	0	0	0	1	0	0	1	1	0	1	1	0	1	0	0	0	0	1	1	1	1
TCGA-5R-AA1C	0	17.08	1	0	0	0	0	0	0	1	1	0	1	0	1	0	1	1	1	0	0	1	1	1	0	1	0	1	0	1	0	0	1	1	0	1	0	0	0	1	0	0	0	0	1	0	1	1	0
TCGA-DD-AADU	0	18.2	1	0	0	0	0	0	0	0	0	1	1	0	0	0	1	1	0	0	0	0	1	1	0	0	0	0	0	0	0	1	1	1	0	0	1	0	0	1	0	0	1	0	0	1	0	0	0
TCGA-DD-AAVX	0	56.44	1	0	0	0	0	0	0	0	0	0	1	0	0	0	1	0	0	0	0	0	1	1	1	1	1	0	0	1	1	0	1	1	0	0	1	0	0	1	0	0	0	0	0	0	0	0	0
TCGA-DD-AAVU	0	72.34	1	0	0	0	0	0	0	0	0	1	0	1	0	1	1	0	1	1	0	1	1	0	1	0	0	0	0	0	1	1	1	1	1	1	0	1	0	0	1	0	1	0	1	1	0	0	0
TCGA-CC-A9FS	0	6.93	1	0	0	0	0	0	1	1	1	1	1	1	0	1	1	1	0	1	1	0	0	1	1	1	1	0	0	1	0	0	0	0	0	0	0	0	0	1	1	0	1	1	1	1	0	0	0
TCGA-RC-A7SB	0	19.32	1	0	0	0	0	0	0	1	0	1	1	1	1	0	0	1	1	1	1	1	0	1	1	1	1	1	0	1	1	0	0	0	1	1	0	1	1	1	1	0	0	1	1	0	1	1	0
TCGA-DD-A1EA	0	79.34	1	0	0	0	0	1	0	0	1	0	1	1	1	0	0	0	0	0	1	1	0	1	1	0	1	1	1	0	1	0	0	0	1	1	1	0	1	1	0	0	0	0	1	0	1	1	0
TCGA-DD-AACI	0	53.15	1	0	0	0	0	1	0	0	0	0	0	0	0	1	1	1	0	0	0	1	1	0	0	1	0	0	0	0	0	1	1	1	1	0	1	0	0	0	0	0	0	0	0	0	1	1	1
TCGA-DD-AAEK	0	35.05	1	0	0	0	0	0	1	0	0	0	1	0	0	0	1	1	1	0	1	0	1	0	1	1	1	1	1	1	0	1	1	1	1	1	0	0	1	0	0	1	1	1	0	0	0	1	0
TCGA-DD-AACQ	1	14.19	1	0	0	0	0	0	0	0	0	0	0	1	1	1	0	0	1	0	0	1	0	1	0	0	1	0	0	1	1	0	0	0	1	0	1	1	0	0	0	1	1	0	1	0	1	1	0
TCGA-G3-AAV5	0	11.63	1	0	0	0	0	1	1	1	0	0	0	0	0	1	0	0	1	1	1	0	0	1	0	0	1	0	0	1	1	1	0	0	1	0	0	1	0	1	1	0	1	0	1	1	0	1	0
TCGA-ED-A4XI	0	26.91	1	0	0	0	0	0	1	1	0	0	1	1	1	0	1	1	1	0	0	0	1	1	0	0	1	0	1	1	0	0	0	1	0	0	1	0	0	0	0	1	1	1	0	0	0	0	0
TCGA-G3-A5SI	1	25.23	1	0	0	0	0	0	0	0	1	0	0	0	1	1	1	0	1	1	1	0	1	1	0	1	0	0	0	0	0	0	1	1	0	0	0	0	1	1	1	0	1	0	1	0	0	1	0
TCGA-DD-AACJ	0	69.05	1	0	0	0	0	1	0	0	0	0	1	0	1	1	0	0	1	1	0	1	0	1	1	1	0	0	0	0	1	1	0	0	1	1	1	1	0	0	1	0	1	0	1	1	1	0	1
TCGA-DD-AAVV	0	80.65	1	0	0	0	0	0	0	1	0	1	1	1	0	0	1	1	1	0	0	1	1	1	0	0	1	0	1	0	1	1	1	1	1	0	1	1	1	0	0	0	1	1	1	0	1	1	1
TCGA-DD-AADQ	0	14.32	1	0	0	0	0	0	0	0	0	1	0	0	1	0	1	1	1	0	0	1	1	0	0	0	0	1	1	1	1	0	1	1	0	1	1	1	0	0	1	0	1	1	1	1	1	1	0
TCGA-G3-A25X	0	58.44	1	0	0	0	0	1	0	0	0	0	1	0	0	1	0	1	0	1	1	0	0	0	1	0	0	0	1	0	0	1	0	1	1	0	1	0	0	0	1	0	1	0	1	1	0	1	1
TCGA-MI-A75G	0	22.93	1	0	0	0	0	1	0	0	1	0	1	0	0	0	0	0	1	0	0	0	0	1	1	1	1	1	0	1	0	0	1	0	0	1	0	0	0	1	0	0	0	0	1	0	1	1	0
TCGA-DD-A114	1	37.75	1	0	0	0	0	0	0	0	0	0	1	1	0	1	1	1	0	0	1	0	1	0	1	1	0	1	1	1	1	1	1	1	1	0	1	1	1	0	1	0	0	1	1	1	1	1	0
TCGA-5C-A9VG	0	10.78	1	0	0	0	0	0	1	1	1	1	1	1	0	0	0	0	0	1	1	1	0	0	0	0	0	1	1	0	1	1	0	1	0	0	0	0	1	1	0	1	1	0	0	0	0	0	1
TCGA-ED-A459	0	29.89	1	0	0	0	0	0	1	0	0	1	1	1	1	1	0	0	1	1	1	1	0	0	1	0	1	0	0	1	0	1	0	0	1	0	1	1	1	0	0	1	1	1	0	1	0	1	0
TCGA-DD-A3A8	1	0.36	1	0	0	0	0	1	0	1	1	1	1	0	1	0	1	0	0	0	0	0	1	1	1	1	1	1	0	1	1	0	1	1	1	0	1	0	0	1	0	1	0	1	0	0	0	1	1
TCGA-G3-A3CJ	0	19.51	1	0	0	0	0	0	0	0	0	0	1	0	0	0	1	0	1	0	0	1	1	1	1	0	1	1	0	1	1	0	1	1	1	0	0	0	0	1	0	0	0	1	1	0	0	0	1
TCGA-RC-A7SH	0	15.37	1	0	0	0	0	0	1	0	0	0	0	0	0	1	0	0	0	1	0	0	0	0	0	0	0	0	1	0	0	1	0	0	1	0	0	1	1	0	1	1	1	0	1	1	0	1	0
TCGA-DD-AACX	0	5.58	1	0	0	0	0	1	0	0	0	0	0	0	0	0	0	0	0	0	1	0	0	0	1	0	1	1	0	0	1	1	0	0	1	0	1	0	1	1	0	1	0	1	1	1	1	0	0
TCGA-CC-A7IG	1	9.82	1	0	0	0	0	0	1	1	1	1	1	1	0	1	0	0	0	1	1	0	0	1	1	1	0	1	0	0	1	1	0	0	0	0	1	1	1	0	1	1	1	0	0	1	1	1	1
TCGA-CC-5258	1	4.24	1	0	0	0	0	0	1	1	1	1	1	1	0	1	0	1	0	1	1	1	0	0	1	0	0	1	1	0	1	1	0	0	1	1	1	0	1	0	1	1	1	0	0	1	1	1	0
TCGA-CC-A7IJ	0	12.55	1	0	0	0	0	0	1	1	1	1	1	1	0	1	1	1	1	1	0	0	0	0	1	1	0	0	0	1	1	1	0	0	0	1	0	1	1	0	0	0	0	1	1	1	1	0	1
TCGA-DD-AADM	1	0.39	1	0	0	0	0	0	1	0	0	0	0	0	0	1	1	0	1	1	0	1	1	1	1	1	1	0	0	0	0	1	1	1	1	1	1	1	0	0	1	0	1	0	1	1	1	1	1
TCGA-DD-AACG	1	15.41	1	0	0	0	0	0	1	0	0	0	1	1	0	1	0	0	0	1	0	1	1	0	0	1	0	0	0	0	0	0	0	0	1	0	1	1	0	0	0	0	1	0	0	1	1	1	1
TCGA-CC-5261	1	3.19	1	0	0	0	0	0	1	1	1	1	1	1	0	1	0	0	1	1	1	0	1	0	1	1	0	0	1	0	1	1	0	1	1	1	1	0	1	0	1	1	1	1	0	1	0	1	1
TCGA-G3-AAV7	0	11.86	1	0	0	0	0	0	0	0	0	0	1	1	0	1	0	1	1	1	1	1	0	0	1	0	0	1	1	0	1	1	0	0	1	1	1	0	1	0	1	1	1	0	1	1	0	1	1
TCGA-RG-A7D4	0	36.07	1	0	0	0	0	1	1	0	0	0	1	0	0	1	0	0	0	1	1	1	0	0	1	0	0	1	0	0	1	1	0	1	1	1	1	1	1	0	0	1	1	1	1	1	1	1	1
TCGA-DD-A4NQ	1	12.25	1	0	0	0	0	0	1	1	1	1	0	0	1	1	1	0	1	1	1	1	1	1	1	1	0	1	0	1	1	0	1	0	1	1	0	1	1	0	0	1	1	0	1	1	1	1	1
TCGA-DD-AACH	1	6.41	1	0	0	0	0	1	0	1	0	1	1	1	0	1	1	0	0	1	1	1	0	0	1	1	0	1	1	1	1	1	0	0	1	1	1	1	1	0	1	1	1	0	1	1	1	0	1
TCGA-DD-A1EL	1	13.63	1	0	0	0	0	0	0	0	1	1	0	0	0	1	0	0	0	1	1	1	0	0	1	1	0	1	0	0	1	1	0	0	1	1	1	1	1	0	1	0	1	0	1	1	1	1	1
TCGA-BC-A10Y	1	23.36	1	1	1	1		1	1	1	0	0	0	0	1	1	0	1	0	1	1	1	0	0	0	1	1	1	0	1	1	0	1	0	0	1	1	1	1	1	0	1	0	0	1	0	0	1	0
TCGA-BC-A10T	1	27.5	1	1	1	1		1	1	1	0	0	0	1	0	1	1	1	0	0	0	0	1	1	1	1	1	0	1	1	1	1	1	1	0	1	0	1	1	1	1	0	0	0	1	1	1	1	1
TCGA-BC-A10W	1	2.99	1	1	1	1		0	1	1	0	0	1	0	0	1	0	0	0	1	1	0	0	0	1	1	0	0	1	1	1	1	0	0	1	1	1	0	1	1	1	1	1	0	1	0	1	1	0
TCGA-BC-A10S	1	46.75	1	1	1	1		1	1	1	0	0	0	1	1	0	1	1	0	1	0	0	1	1	0	0	1	1	1	1	0	1	1	0	0	0	0	0	0	0	0	0	1	1	0	0	0	0	1
TCGA-BC-A112	1	5.03	1	1	1	1		1	1	0	0	0	0	1	0	0	0	1	0	1	1	1	1	0	1	1	0	1	0	0	0	1	0	0	1	0	1	0	1	0	1	1	1	1	1	1	1	0	1
TCGA-BD-A2L6	0	44.78	1	0	1	1		1	1	0	0	0	1	1	1	1	0	0	1	0	0	1	0	1	0	1	1	1	0	1	0	0	0	1	0	0	0	1	1	0	1	0	1	1	1	0	0	0	0
TCGA-MI-A75I	0	20.7	1	0	1	1		0	1	0	1	1	1	1	1	1	0	1	1	0	1	1	1	1	1	0	1	1	0	1	1	1	0	0	1	1	0	0	1	0	1	1	1	0	0	1	1	1	0
TCGA-BC-A10U	1	27.5	1	0	1	1		1	0	1	0	1	0	0	1	1	0	1	1	0	1	1	0	1	0	0	1	1	0	1	1	1	0	0	1	1	1	0	1	0	1	1	1	1	1	1	1	0	0
TCGA-2Y-A9GS	1	23.78	1	0	1	1		0	1	0	1	0	0	1	1	0	0	1	1	1	1	1	0	0	1	0	1	1	0	1	1	1	0	0	0	1	1	1	1	0	0	1	1	1	1	1	1	0	1
TCGA-ZP-A9D2	1	25.13	1	0	1	1		0	1	1	1	1	1	1	0	1	1	1	0	1	1	1	0	0	1	0	0	1	1	0	1	0	0	0	1	1	1	1	1	0	1	1	1	0	0	1	1	0	0
TCGA-MI-A75H	0	24.54	1		1	1		1	0	0	0	0	1	1	1	0	1	1	1	1	1	1	1	0	1	0	0	1	0	1	1	0	1	1	0	0	0	0	0	1	1	0	1	0	0	1	0	0	1
TCGA-ZP-A9CV	1	35.74	1	0	1	1		0	0	1	1	0	0	0	1	1	1	1	1	0	0	0	1	1	0	0	1	0	1	1	0	0	1	1	0	0	1	0	0	1	1	0	0	0	1	0	1	1	1
TCGA-ZP-A9CZ	0	23.19	1	0	1	1		1	0	1	1	1	0	1	1	1	0	1	1	1	1	1	0	0	1	1	0	0	1	0	0	1	1	0	0	0	1	1	1	0	1	1	1	0	1	1	0	1	1
TCGA-G3-A7M5	0	14.68	1	0	1	1	0	1	0	0	0	0	0	1	1	1	0	1	1	0	0	0	1	0	0	1	1	1	0	1	0	0	1	0	0	1	0	0	0	1	0	0	0	1	0	0	0	1	0
TCGA-EP-A12J	0	18.73	1	0	1	1	0	1	1	0	0	0	0	0	1	0	0	0	0	0	1	1	0	1	1	1	1	0	1	1	0	0	0	0	0	0	0	0	0	1	0	0	0	1	0	0	0	0	0
TCGA-2Y-A9GT	1	53.35	1	0	1	1	0	0	0	0	1	0	0	0	1	0	0	0	1	0	0	1	0	1	0	1	1	1	1	1	0	0	0	0	0	0	0	1	0	1	0	1	1	1	0	0	0	0	0
TCGA-XR-A8TF	1	22.77	1	0	1	1	0	1	0	1	0	0	0	0	0	0	0	1	0	0	0	0	1	0	0	0	1	0	0	0	1	0	1	0	1	1	0	0	0	1	0	0	0	0	1	0	0	0	0
TCGA-MR-A520	0	7.52	1	0	1	1	0	0	1	1	1	1	1	1	1	0	1	1	1	0	0	0	1	1	0	0	1	0	1	1	0	0	1	1	0	0	0	1	0	1	0	0	0	1	0	0	0	0	0
TCGA-G3-A7M8	0	14.13	1	0	1	1	0	0	0	0	0	0	1	0	1	0	1	1	1	0	0	0	1	1	0	0	1	0	1	1	0	0	1	1	0	0	0	0	0	1	0	0	0	1	0	0	0	0	1
TCGA-ES-A2HT	1	14.39	1	0	1	1	0	0	0	0	0	0	0	0	1	0	1	0	1	0	0	0	1	1	1	1	1	0	1	0	1	0	1	1	1	0	1	0	0	1	1	0	0	1	1	0	0	0	0
TCGA-ES-A2HS	1	22.6	1	0	1	1	0	1	0	0	1	0	1	0	0	1	1	1	0	1	0	0	1	0	0	1	1	0	1	1	0	0	1	1	0	0	0	0	0	0	1	0	0	1	1	0	0	0	0
TCGA-2Y-A9GX	0	80.22	1	0	1	1	0	1	0	0	1	1	0	0	1	0	1	1	1	0	0	1	1	1	0	1	1	0	1	1	0	0	1	1	0	0	1	0	0	1	0	1	0	1	0	1	1	0	0
TCGA-2Y-A9HB	0	8.54	1	0	1	1	0	1	0	0	1	0	0	0	1	0	0	0	1	0	0	0	0	1	0	0	1	0	1	1	0	0	0	1	0	0	1	1	0	1	1	0	0	0	1	0	1	0	0
TCGA-G3-A7M7	0	11.86	1	0	1	1	0	1	0	0	0	0	0	0	0	0	1	1	0	0	0	0	1	1	0	1	0	0	0	0	0	1	1	1	0	1	0	1	0	1	0	0	1	1	1	1	0	0	1
TCGA-NI-A8LF	0	26.25	1	0	1	1	0	1	1	0	1	0	0	1	1	0	0	1	1	0	0	0	0	1	1	1	1	0	1	1	1	0	0	0	0	0	1	1	0	1	0	0	1	1	1	0	0	1	1
TCGA-DD-AADN	0	29.5	1	0	1	1	0	0	1	0	0	0	1	0	0	1	1	1	1	1	0	0	1	0	1	1	0	1	0	0	1	0	1	1	1	0	0	1	0	0	1	0	1	0	1	1	1	1	0
TCGA-2Y-A9H1	1	40.37	1	0	1	1	0	0	0	0	1	1	0	0	1	0	1	0	0	1	0	1	1	1	0	1	1	1	1	0	0	0	1	1	1	1	0	1	0	0	1	1	1	0	1	0	1	1	1
TCGA-UB-A7ME	0	15.97	1	0	1	1	0	0	1	0	0	0	0	1	0	0	0	1	0	1	0	0	0	0	1	1	0	0	1	0	0	1	0	1	1	0	0	1	1	0	0	0	1	1	1	0	0	0	0
TCGA-K7-A5RG	0	17.05	1	0	1	1	0	1	0	1	1	1	1	1	1	1	1	1	0	1	0	0	0	0	0	1	1	1	1	0	0	1	0	0	1	1	1	1	1	0	1	1	0	1	0	1	1	0	0
TCGA-GJ-A3OU	0	28.88	1	0	1	1	0	0	0	0	0	0	1	0	0	0	1	1	1	0	1	1	1	0	0	0	0	0	1	0	1	0	1	1	0	0	0	1	1	0	0	1	1	1	1	1	1	0	1
TCGA-FV-A3R2	1	6.37	1	0	1	1	0	1	1	1	1	1	1	1	1	1	1	0	1	1	1	1	1	1	0	0	1	0	0	1	0	1	0	0	1	0	0	1	1	1	1	1	0	0	0	1	0	1	0
TCGA-O8-A75V	0	17.67	1	0	1	1	0	0	0	0	1	0	1	0	0	0	1	1	0	1	1	0	1	1	0	0	1	1	1	0	1	1	1	1	1	1	1	0	0	0	1	0	0	1	1	0	1	1	1
TCGA-EP-A2KC	1	0.62	1	0	1	1	0	1	0	0	0	0	1	1	1	0	0	0	0	1	1	1	0	1	0	0	0	1	1	1	1	1	0	0	1	1	1	1	0	0	0	1	1	1	1	0	1	1	0
TCGA-EP-A3JL	0	9.95	1	0	1	1	0	1	0	0	1	0	0	1	1	1	0	1	1	1	1	1	1	1	1	0	1	1	1	1	0	1	0	1	1	1	1	1	0	1	0	0	1	1	1	1	1	1	1
TCGA-K7-A5RF	0	20.73	1	0	1	1	0	1	0	1	1	1	1	1	1	0	1	1	1	0	0	0	1	1	0	1	1	1	0	1	0	0	1	1	0	1	0	0	0	1	0	0	0	1	0	0	0	0	1
TCGA-2Y-A9GW	1	41.75	1	0	0	1	0	1	0	0	1	1	0	0	1	1	1	1	1	1	0	1	1	1	0	0	0	1	1	0	1	1	1	1	1	1	1	0	1	1	0	0	0	1	1	1	1	1	0
TCGA-EP-A26S	0	19.97	1	0	0	1	0	1	1	1	1	0	0	1	1	0	0	0	1	0	0	1	0	1	1	1	1	1	0	1	0	0	1	0	0	1	0	1	0	1	0	0	1	1	0	0	1	1	1
TCGA-2Y-A9H4	0	47.7	1	0	0	1	0	1	0	0	1	1	0	1	1	1	0	1	1	1	0	1	0	1	0	1	1	1	1	1	0	1	0	0	0	1	0	1	0	0	0	0	1	1	1	0	1	1	1
TCGA-FV-A2QQ	0	23.95	1	0	0	1	0	1	1	1	1	1	1	1	1	0	1	1	1	1	0	1	1	0	0	1	1	0	1	0	0	1	1	1	1	1	1	1	0	0	0	0	1	0	1	1	1	1	1
TCGA-MR-A8JO	0	10.84	1	0	0	1	0	0	0	0	1	0	0	1	0	0	0	1	0	0	0	0	0	0	0	0	0	0	1	0	1	0	0	0	0	0	0	0	0	1	0	1	1	1	0	1	1	1	1
TCGA-2Y-A9H9	0	23.03	1	0	0	1	0	1	0	0	1	1	0	0	1	1	0	1	1	1	0	1	0	1	0	0	1	1	1	1	1	0	1	0	0	1	0	1	0	1	0	1	1	0	1	0	1	1	1
TCGA-K7-A6G5	0	16.82	1	0	0	1	0	1	1	1	1	1	1	1	1	0	1	0	1	1	0	1	1	1	0	1	1	0	0	0	0	0	1	1	1	1	0	1	1	1	0	0	0	1	0	1	1	0	0
TCGA-GJ-A9DB	1	2.2	1	0	0	1	0	1	1	0	0	1	0	1	1	1	0	0	0	1	1	0	0	1	1	1	1	1	1	1	0	1	0	0	0	1	1	0	0	0	1	1	0	1	0	1	1	0	0
TCGA-UB-A7MD	1	1.71	1	0	0	1	0	1	0	0	0	0	0	0	1	0	1	0	0	1	1	1	0	1	1	0	1	1	0	1	1	1	0	0	1	1	1	1	0	1	1	0	0	1	1	1	1	1	1
TCGA-G3-A5SK	0	24.44	1	0	1	0	0	0	1	0	0	0	1	0	1	0	1	1	1	0	0	0	1	1	0	1	1	0	0	1	0	0	1	1	0	0	0	0	0	1	0	1	0	1	0	0	0	0	0
TCGA-LG-A9QC	0	13.96	1	0	1	0	0	0	1	1	1	1	1	0	0	0	0	0	1	0	1	0	0	1	0	1	1	1	1	0	0	1	0	0	0	0	1	1	0	1	0	1	0	1	0	1	0	0	0
TCGA-ED-A627	0	13.9	1	0	1	0	0	1	1	1	1	1	1	1	1	0	1	1	1	0	0	0	1	1	0	1	1	0	0	1	0	0	1	1	0	0	0	0	0	1	0	0	0	1	0	1	1	0	1
TCGA-G3-A5SJ	0	22.93	1	0	1	0	0	0	0	0	0	0	0	1	0	1	0	1	0	1	0	1	0	1	1	0	0	1	1	0	0	0	0	0	1	1	0	0	1	0	1	1	1	0	1	1	1	0	1
TCGA-HP-A5MZ	1	2.99	1	0	1	0	0	1	1	0	0	1	1	1	1	0	0	0	1	0	0	1	1	1	0	0	1	0	1	1	0	0	1	1	0	1	1	0	0	0	0	0	0	1	1	1	1	0	1
TCGA-XR-A8TG	0	29.5	1	0	1	0	0	0	0	1	0	1	0	0	1	1	0	0	0	0	1	1	0	1	0	1	1	1	0	1	0	0	0	1	1	1	1	0	1	1	1	1	1	0	1	0	1	0	1
TCGA-DD-A39Y	1	5.62	1	0	1	0	0	1	1	1	1	0	1	0	0	1	0	0	0	1	1	1	0	0	1	0	0	1	0	0	1	1	0	0	1	1	1	1	1	0	1	0	1	1	1	1	1	1	0
TCGA-DD-AAEB	0	15.7	1	0	0	0	0	0	0	1	0	0	0	0	1	1	1	0	1	0	0	0	1	1	0	1	0	1	1	1	0	0	1	0	0	0	1	1	0	1	0	0	0	1	1	0	0	0	0
TCGA-DD-AAW3	0	53.65	1	0	0	0	0	1	0	1	1	0	0	0	1	1	1	0	0	1	0	1	1	1	0	0	0	1	1	0	0	0	1	1	1	0	0	0	0	1	0	0	0	1	0	0	0	0	0
TCGA-DD-A4NO	0	73.75	1	0	0	0	0	1	0	0	1	1	0	1	0	0	0	0	1	0	0	0	1	1	0	0	1	1	1	1	0	0	1	1	1	0	1	0	0	1	0	1	0	0	1	1	1	1	0
TCGA-DD-A4NP	0	108.67	1	0	0	0	0	0	0	1	1	0	0	1	1	0	1	1	1	0	0	0	0	1	1	1	1	0	1	1	0	0	1	1	0	0	1	0	0	1	0	0	0	1	0	0	0	0	0
TCGA-DD-A4NL	0	56.21	1	0	0	0	0	0	0	1	1	1	0	0	1	0	1	1	1	0	0	0	1	1	0	1	1	0	1	1	1	0	1	1	0	0	0	0	0	1	0	0	0	1	0	0	0	0	1
TCGA-G3-A3CG	0	22.11	1	0	0	0	0	1	1	0	0	0	0	0	1	0	1	0	1	0	0	1	1	1	0	1	0	1	1	1	0	0	1	1	0	1	1	1	1	1	1	0	0	1	1	0	1	0	0
TCGA-DD-AACE	0	71.75	1	0	0	0	0	1	0	0	0	1	1	1	1	0	1	0	1	1	1	1	1	1	0	1	1	1	1	1	1	0	1	1	0	1	0	0	1	1	0	1	0	1	0	0	1	0	0
TCGA-G3-AAV2	0	12.22	1	0	0	0	0	0	0	0	0	0	0	0	1	0	0	0	1	0	1	1	0	1	1	1	0	1	1	1	1	0	0	0	1	0	0	1	0	0	0	0	1	0	1	0	0	1	1
TCGA-DD-A1ED	0	75.59	1	0	0	0	0	1	0	0	1	0	0	1	1	0	1	1	1	0	0	0	1	1	0	1	1	0	1	1	0	0	1	0	0	0	1	0	0	1	0	0	0	1	0	0	0	0	1
TCGA-RC-A7SF	0	19.02	1	0	0	0	0	1	1	1	0	1	0	0	0	1	1	0	1	1	1	1	1	1	1	0	1	1	1	1	1	0	1	0	0	1	0	0	0	1	1	0	1	0	1	0	1	1	0
TCGA-DD-AAEI	0	50.3	1	0	0	0	0	1	0	0	0	0	0	0	1	0	1	1	1	1	1	0	1	1	0	1	1	1	1	1	1	1	1	1	0	1	1	0	1	1	0	0	0	0	1	1	1	0	0
TCGA-G3-AAV0	0	15.64	1	0	0	0	0	0	0	0	0	0	0	0	1	0	1	1	1	0	0	1	1	1	0	1	1	1	1	1	0	1	1	1	0	0	0	1	0	0	0	0	1	1	0	0	0	1	0
TCGA-DD-AAW2	0	60.94	1	0	0	0	0	1	0	0	0	0	0	1	1	0	1	0	1	0	1	0	1	0	0	1	1	1	0	0	1	0	1	1	0	0	0	1	0	1	0	0	0	1	0	0	0	0	0
TCGA-KR-A7K8	0	29.76	1	0	0	0	0	0	1	0	1	0	1	1	1	1	1	1	1	0	1	1	0	1	1	0	1	0	0	1	0	1	0	1	0	1	0	1	1	1	0	0	0	1	1	1	1	1	1
TCGA-KR-A7K2	0	27.23	1	0	0	0	0	1	0	0	0	0	1	1	1	0	1	0	1	0	1	0	1	1	1	0	0	0	0	0	0	0	1	1	1	1	1	0	0	1	1	0	0	1	1	1	1	0	1
TCGA-DD-AAEH	0	25.76	1	0	0	0	0	1	1	0	0	0	1	0	1	0	1	1	1	0	0	1	1	1	0	1	1	0	1	1	0	0	1	1	0	0	0	0	0	0	1	0	0	0	1	0	0	0	0
TCGA-DD-AACA	0	75.59	1	0	0	0	0	1	0	0	0	0	0	1	0	1	0	0	0	0	1	0	0	0	1	1	1	1	1	0	1	1	0	0	1	1	0	0	1	1	0	1	0	1	0	0	0	1	0
TCGA-BC-A69I	0	12.71	1	0	0	0	0	1	0	1	1	1	1	1	1	0	1	1	0	0	0	0	1	0	0	0	0	0	1	1	0	1	1	1	0	0	0	0	0	1	0	0	0	1	0	0	0	0	1
TCGA-DD-AAE2	0	20.96	1	0	0	0	0	0	0	1	0	1	0	0	1	1	1	1	1	0	0	1	1	1	0	1	1	1	1	1	1	1	1	0	0	1	0	1	1	1	0	1	0	0	1	0	0	0	0
TCGA-DD-AACF	1	11.99	1	0	0	0	0	1	0	0	0	0	0	1	1	1	1	0	1	0	0	0	1	0	1	1	1	0	0	0	0	0	1	1	0	0	1	1	0	1	0	0	1	0	1	1	0	1	1
TCGA-DD-A4NF	0	30.95	1	0	0	0	0	1	0	0	1	0	0	0	0	0	0	0	0	0	0	1	0	0	0	1	0	1	1	0	0	0	0	0	1	1	1	0	0	1	0	0	1	1	1	0	1	1	1
TCGA-DD-AADR	0	66.62	1	0	0	0	0	0	0	0	0	1	1	0	0	1	1	1	0	1	0	0	1	1	1	0	1	0	0	1	0	0	1	1	0	1	1	0	0	1	0	1	1	0	1	0	1	0	0
TCGA-DD-A11C	0	21.75	1	0	0	0	0	1	0	1	0	0	1	0	1	1	0	0	1	1	1	1	0	1	0	1	1	1	1	1	0	1	0	0	0	1	0	1	1	1	1	0	0	0	0	0	0	1	1
TCGA-DD-AAVW	0	76.12	1	0	0	0	0	0	1	0	0	1	1	1	0	0	1	1	0	1	1	0	0	0	1	1	0	0	1	0	0	1	0	1	1	1	1	1	0	0	0	1	1	1	0	0	0	0	0
TCGA-DD-AAE3	0	18.59	1	0	0	0	0	0	0	0	0	1	1	0	1	1	1	1	0	1	0	0	1	1	0	1	1	1	0	1	0	0	1	1	0	1	0	0	0	1	0	0	0	0	1	0	0	0	1
TCGA-G3-A3CK	0	19.22	1	0	0	0	0	0	0	0	0	0	0	1	1	0	0	0	1	0	0	1	0	1	1	1	1	1	0	1	1	0	0	0	0	1	1	0	0	1	0	0	0	1	0	0	1	1	0
TCGA-DD-AACV	0	50.3	1	0	0	0	0	0	0	0	0	1	0	1	1	1	0	0	1	1	1	1	1	0	0	1	1	1	1	1	1	0	0	0	0	1	0	0	1	1	0	1	0	1	1	0	0	1	0
TCGA-DD-AAW0	0	66.2	1	0	0	0	0	0	0	0	0	1	0	1	0	0	1	0	1	0	1	1	1	0	0	0	1	0	1	1	0	1	1	0	0	0	1	0	1	0	0	1	0	1	0	0	1	0	0
TCGA-RC-A7SK	0	15.51	1	0	0	0	0	0	0	1	0	1	0	0	0	0	0	0	1	1	0	1	0	0	1	0	0	1	0	1	1	0	0	1	1	1	0	1	0	1	1	0	0	0	0	0	1	1	0
TCGA-G3-AAUZ	0	15.77	1	0	0	0	0	0	0	0	0	0	0	0	1	1	1	1	1	1	0	1	1	0	1	1	1	0	0	1	0	0	1	1	0	0	1	1	0	1	1	0	0	0	1	0	1	0	0
TCGA-DD-AADS	0	15.57	1	0	0	0	0	1	0	0	0	0	0	0	0	0	1	1	0	0	0	0	1	1	1	0	0	1	1	1	0	0	1	1	0	0	0	1	0	1	0	0	0	1	0	1	0	1	1
TCGA-DD-AAED	0	25.07	1	0	0	0	0	0	1	0	0	0	0	0	0	1	0	0	0	0	0	0	0	0	0	0	1	0	0	0	0	0	0	0	1	0	1	1	0	0	1	1	1	0	0	1	0	1	0
TCGA-DD-AAD3	0	42.54	1	0	0	0	0	0	1	0	0	0	0	0	0	0	1	0	1	0	1	1	1	1	1	1	1	1	1	1	0	0	1	1	1	0	1	0	1	0	1	0	0	1	0	1	1	1	0
TCGA-DD-AACW	0	46.78	1	0	0	0	0	0	1	0	0	0	0	0	0	1	0	1	0	1	1	0	0	1	0	0	0	0	1	1	1	0	1	0	1	0	0	1	1	1	0	0	1	0	0	1	0	1	0
TCGA-DD-AAC9	0	11.4	1	0	0	0	0	0	0	0	0	0	0	1	0	0	1	1	1	0	0	0	1	1	0	1	0	1	0	1	0	0	1	1	0	0	1	0	0	0	0	0	0	0	1	0	0	0	1
TCGA-DD-AACY	0	47.63	1	0	0	0	0	0	1	0	0	0	1	0	1	0	1	0	1	0	0	1	1	1	0	1	0	1	0	0	0	1	1	1	1	1	1	0	0	1	1	0	0	1	0	0	1	0	1
TCGA-DD-AAVR	0	82.56	1	0	0	0	0	0	0	0	0	0	1	1	1	0	1	0	0	0	0	0	1	1	0	1	0	0	1	0	0	0	1	1	0	0	1	0	0	1	0	0	0	1	0	0	0	1	1
TCGA-DD-AAD2	0	21.62	1	0	0	0	0	1	0	0	0	0	0	0	0	0	1	1	1	1	0	0	1	1	1	1	1	0	1	1	1	0	1	1	1	0	0	0	1	1	1	0	0	1	1	1	0	0	0
TCGA-DD-AAC8	1	0.53	1	0	0	0	0	1	0	0	0	1	0	1	0	1	0	0	0	1	1	1	0	0	1	1	0	1	0	0	1	1	0	0	1	1	1	0	0	0	1	0	1	1	1	1	1	1	0
TCGA-FV-A2QR	1	19.09	1	0	0	0	0	1	1	1	1	1	1	1	1	1	1	1	1	0	1	1	1	1	0	0	1	1	1	1	0	1	1	0	0	1	1	1	0	0	0	0	1	1	1	0	1	0	1
TCGA-DD-A11B	1	0.46	1	0	0	0	0	1	0	0	1	0	1	0	0	0	0	0	1	0	0	1	0	1	0	1	1	1	1	1	0	0	1	0	1	1	1	0	1	1	0	0	1	0	1	0	0	0	1
TCGA-DD-AADW	0	19.28	1	0	0	0	0	0	1	0	0	1	1	0	0	1	0	1	0	1	1	0	0	0	1	0	0	1	1	0	1	1	0	1	0	0	1	0	1	0	1	1	1	0	1	1	0	0	0
TCGA-DD-AADD	0	40.44	1	0	0	0	0	0	1	1	0	0	0	0	0	1	0	0	0	1	1	0	0	0	1	1	1	1	0	0	1	1	0	0	0	1	0	0	1	0	0	0	1	0	0	0	0	0	0
TCGA-G3-A25Z	0	21.52	1	0	0	0	0	0	0	0	0	0	1	1	1	0	0	0	1	1	0	1	1	1	0	0	0	0	0	1	1	1	1	1	1	1	0	1	0	1	0	0	0	0	0	0	1	0	0
TCGA-DD-AAVS	0	59.89	1	0	0	0	0	0	1	1	0	0	1	0	0	0	0	1	0	1	1	0	0	1	0	0	1	0	1	0	1	0	0	0	1	0	0	1	1	0	0	1	1	0	0	0	0	1	0
TCGA-DD-AAE1	0	18.13	1	0	0	0	0	0	1	0	0	0	0	0	0	1	1	1	0	1	0	1	1	0	0	0	0	1	0	0	0	1	1	1	1	1	1	1	0	0	0	0	1	0	0	1	0	0	1
TCGA-DD-AAEE	0	26.61	1	0	0	0	0	0	0	0	0	1	0	0	0	1	0	0	0	1	0	1	0	1	1	0	1	1	1	0	0	1	0	1	0	1	1	1	0	0	1	1	1	0	1	0	1	0	0
TCGA-DD-AADP	0	15.05	1	0	0	0	0	0	0	0	0	0	0	0	0	1	1	0	1	0	1	1	1	0	0	1	0	0	1	0	0	0	1	1	1	0	0	0	1	1	0	1	0	1	0	0	0	1	0
TCGA-DD-AACC	1	55.35	1	0	0	0	0	0	0	0	0	0	0	1	1	0	1	1	0	0	0	1	1	0	0	1	0	0	1	0	0	0	1	1	1	0	1	1	1	1	0	0	1	0	0	0	0	0	0
TCGA-DD-AAVQ	0	89.62	1	0	0	0	0	0	1	0	0	0	1	1	0	1	0	1	0	1	0	1	0	1	1	0	0	0	1	0	1	0	0	1	1	0	0	1	1	0	0	0	0	1	0	1	0	0	1
TCGA-DD-AACN	0	42.77	1	0	0	0	0	0	1	0	0	0	1	1	1	0	0	1	1	0	1	0	1	1	0	1	1	0	1	1	1	0	0	1	0	0	0	0	0	0	0	1	1	1	0	0	0	0	1
TCGA-DD-A73A	0	23.92	1	0	0	0	0	1	0	0	1	1	1	1	1	0	1	1	0	1	0	0	1	0	0	0	1	0	1	1	0	0	1	1	0	0	0	1	0	1	0	1	0	0	0	1	1	0	0
TCGA-DD-A4NB	0	32.49	1	0	0	0	0	0	0	1	1	1	1	0	1	0	0	1	1	0	0	0	0	1	1	0	0	0	1	1	0	0	0	1	0	0	0	0	0	1	0	1	0	1	0	0	1	0	1
TCGA-G3-A25V	0	28.25	1	0	0	0	0	1	0	0	0	0	0	0	1	0	1	1	1	0	0	1	1	1	0	1	1	0	1	1	1	0	1	1	0	1	1	1	0	0	0	0	0	1	0	1	1	0	1
TCGA-G3-A3CI	0	5.91	1	0	0	0	0	1	0	0	1	0	0	0	1	0	1	0	1	0	0	0	1	1	0	1	1	0	0	1	0	0	1	1	0	0	0	1	0	1	0	0	0	1	0	0	0	0	1
TCGA-DD-AADB	0	40.8	1	0	0	0	0	0	1	0	0	1	1	0	0	1	0	1	0	1	1	1	0	1	1	0	0	1	0	0	1	1	0	0	1	1	1	1	1	0	0	1	1	0	0	1	0	0	0
TCGA-DD-AAE7	0	21.16	1	0	0	0	0	1	0	0	0	1	1	0	1	0	1	1	0	0	0	1	1	1	0	1	1	1	1	1	0	0	1	1	1	0	0	0	0	1	0	1	0	0	0	1	1	1	1
TCGA-DD-AADV	0	18.86	1	0	0	0	0	0	0	0	0	0	0	0	1	1	1	0	1	1	1	1	0	1	1	1	1	1	1	1	1	0	0	1	0	1	0	1	1	1	1	1	1	1	0	0	1	0	0
TCGA-DD-AACO	0	61.63	1	0	0	0	0	0	0	0	0	0	0	1	1	1	1	0	1	0	0	0	1	0	1	1	0	0	0	0	0	0	1	1	0	0	1	0	0	1	1	1	1	0	1	0	0	1	1
TCGA-DD-A3A3	1	17.58	1	0	0	0	0	0	0	1	1	1	1	1	1	0	1	0	0	0	1	0	1	1	1	1	0	0	0	0	0	1	1	1	1	0	1	0	0	1	1	0	0	1	1	1	0	0	1
TCGA-DD-AAVP	0	90.41	1	0	0	0	0	0	0	0	0	1	1	1	0	0	1	1	1	0	1	0	1	0	1	1	0	0	0	1	0	0	1	1	1	0	1	0	1	0	0	0	0	0	1	0	0	1	1
TCGA-DD-AAE9	0	23.72	1	0	0	0	0	1	0	0	0	0	0	0	0	1	1	0	1	0	1	1	1	1	0	1	0	1	0	0	1	1	1	1	1	1	1	0	0	0	0	0	1	1	1	0	1	0	0
TCGA-5C-A9VH	0	10.58	1	0	0	0	0	1	1	1	1	1	1	1	0	0	0	0	0	1	0	0	0	0	1	0	0	0	1	0	0	0	0	1	1	0	1	0	0	0	1	0	0	1	0	1	0	0	0
TCGA-DD-A1EG	1	45.07	1	0	0	0	0	1	0	0	1	0	0	0	0	0	0	1	0	1	1	1	1	1	0	0	1	0	1	0	0	0	0	1	1	1	1	0	1	0	1	0	1	0	1	1	1	1	1
TCGA-KR-A7K0	1	2.14	1	0	0	0	0	1	0	0	1	0	1	0	1	0	0	1	0	0	1	1	0	1	0	1	1	1	1	1	1	0	1	1	1	0	1	0	0	1	0	1	1	1	1	0	1	1	0
TCGA-DD-A1EI	0	6.01	1	0	0	0	0	0	0	0	1	1	0	0	1	1	1	1	1	1	0	0	0	1	1	1	1	0	1	1	0	1	1	1	0	0	1	0	1	0	1	1	1	1	0	1	0	1	1
TCGA-DD-AADO	0	14.88	1	0	0	0	0	0	1	0	0	1	0	0	0	1	0	1	0	1	0	1	1	0	1	0	0	0	0	0	1	0	0	0	0	1	0	1	0	0	1	0	0	0	0	1	0	1	0
TCGA-DD-AAVZ	0	62.42	1	0	0	0	0	0	1	0	0	0	1	1	1	0	1	0	0	1	1	0	1	1	0	0	1	0	1	1	1	0	1	1	1	0	0	1	1	1	1	1	0	0	1	0	0	0	1
TCGA-DD-AACU	0	51.48	1	0	0	0	0	0	0	0	0	1	0	1	0	1	0	1	1	1	1	1	0	1	0	0	1	1	1	0	1	1	0	0	1	1	1	0	0	0	1	1	0	0	0	1	1	1	1
TCGA-DD-AAEA	0	18.89	1	0	0	0	0	1	0	1	0	1	0	0	0	1	1	1	0	1	1	1	1	0	1	0	1	0	0	1	1	1	1	1	1	0	0	0	1	0	0	1	1	0	1	1	0	0	0
TCGA-DD-AAD5	0	44.19	1	0	0	0	0	0	1	1	0	0	0	0	0	0	1	0	0	0	1	0	0	0	1	1	0	0	0	0	1	1	1	0	1	1	0	1	1	0	1	1	1	1	1	1	1	1	1
TCGA-DD-AADL	0	20.89	1	0	0	0	0	0	0	0	0	0	0	0	1	1	0	0	1	1	1	1	0	0	1	1	1	1	0	1	0	1	0	1	1	1	0	1	1	0	1	1	1	0	1	0	1	0	0
TCGA-DD-AACS	0	59.26	1	0	0	0	0	0	0	0	0	1	1	1	0	1	1	0	1	1	1	0	1	1	1	1	1	0	1	1	0	1	1	1	1	0	0	0	1	1	1	1	0	0	1	1	0	1	0
TCGA-DD-AADC	1	13.96	1	0	0	0	0	0	0	0	0	0	0	0	0	1	0	1	0	1	1	1	0	0	1	0	0	0	0	0	1	1	0	0	1	1	1	1	1	1	0	1	1	0	1	1	1	1	0
TCGA-G3-A25S	1	13.67	1	0	0	0	0	1	1	1	0	0	1	0	0	1	0	0	0	1	1	1	0	0	1	1	1	0	0	0	1	1	1	0	1	1	1	1	0	0	1	1	1	0	1	1	1	1	0
TCGA-MI-A75C	0	9.56	1	0	0	0	0	1	0	1	1	0	1	0	0	1	0	0	0	0	0	0	0	1	0	0	1	1	0	0	1	1	1	0	1	0	1	1	0	1	0	1	0	1	1	1	1	0	1
TCGA-DD-AACD	1	12.52	1	0	0	0	0	0	0	1	1	0	0	0	1	1	1	0	0	0	0	0	1	1	1	1	0	0	0	0	1	0	1	1	1	0	0	0	0	1	1	1	1	1	1	1	0	0	1
TCGA-DD-AACP	0	13.63	1	0	0	0	0	1	1	0	0	0	1	1	0	1	1	0	0	1	0	0	1	0	1	0	0	1	0	0	0	1	1	1	1	1	0	1	1	0	1	0	1	0	0	1	0	0	1
[truncated: 84 more columns]
