# Supplementary material for: Comprehensive bioinformatics analysis reveals potential lncRNA biomarkers for overall survival in patients with hepatocellular carcinoma: an on-line individual risk calculator based on TCGA cohort
Source: Cancer Cell Int. 2019 Jul 4;19:174. doi: 10.1186/s12935-019-0890-2 (PMC6611026; doi:10.1186/s12935-019-0890-2)
Supplement: Supplementary file 2 — Additional file 2. Validation cohort dataset. [file 12935_2019_890_MOESM2_ESM.xlsx]

## Sheet: 20180711A1001data2201-TCGA合并后的建
id	Overall_survival	Overall_survival_month	Gender	WEIGHT	RACE	ETHNICITY	TUMOR_STATUS	VITAL_STATUS	FAMILY_HISTORY_OF_CANCER	FAMILY_HISTORY_CANCER_NUMBER_RELATIVES	RADIATION_TREATMENT_ADJUVANT	PHARMACEUTICAL_TX_ADJUVANT	ABLATION_EMBOLIZATION_TX_ADJUVANT	GRADE	RESIDUAL	AJCC_PT	AJCC_PN	AJCC_PM	AJCC_STAGE	VASCULAR_INVASION	CHILD_PUGH	ISHAK_FIBROSIS	ECOG_SCORE	Age	AFP	PLATELET	INR	ALBUMIN	BILIRUBIN	CREATININE	LINC01093	DDX11_AS1	RP11_2N1.2	RP11_598F7.3	CTC_537E7.3	MYLK_AS1	RP11_739N20.2	LVCAT1	RP11_685F15.1	HTR2A_AS1	MAFG_AS1	AC092155.4	RP11_252E2.2	RP11_25H12.1	RP11_92C4.6	AC004538.3	RP11_15E18.1	CTD_2529O21.1	RP11_369E15.4
TCGA-DD-A11C1	0	21.75	1	123	0	0	0	0	1	1	0.017094	0.0652174	0.0560345	3	3	1	0	0	1	0	1	0	1	1	0	1	0	0	1	0	1	1	0	0	1	1	1	1	0	1	0	1	1	1	1	1	0	1	0
TCGA-DD-A39X1	1	55.65	0	48	0	0	1	1	1	2	0.017094	0.0652174	0.0560345	2	0	1	2	0	1	0	1	0	1	1	0	0	1	0	0	0	0	0	1	1	0	1	0	0	1	0	1	1	1	0	1	0	1	1	1
TCGA-DD-AACE1	0	71.75	1	62	1	0	1	0	0	1.7	0	0	0	3	0	1	0	0	1	0	1	4	0	1	0	0	0	1	1	1	1	0	1	0	1	1	1	1	1	1	0	1	1	1	1	1	1	0	1
TCGA-G3-A25Y1	1	14.85	0	57	1	0	1	1	0	1.7	0.017094	0.0652174	0.0560345	3	0	1	0	0	1	0	1	2	0	0	0	0	0	0	0	0	1	1	0	0	0	1	1	0	0	0	1	0	0	0	1	0	1	0	0
TCGA-DD-A4NN1	1	29.53	0	59	0	0	1	1	1	1	0	0	0	3	0	1	0	0	1	0	1	0	0	0	1	1	1	1	0	0	0	1	0	0	0	1	1	0	0	1	1	0	0	0	1	0	1	1	0
TCGA-XR-A8TF1	1	22.77	1	57	0	1	0	1	0	1.7	0	0	0	1	0	1	2	2	1	0	1	2	0	1	0	1	0	0	0	0	0	0	0	1	0	0	0	0	1	0	0	0	1	0	0	0	1	0	1
TCGA-DD-AAC81	1	0.53	1	57	1	0	0	1	0	1.7	0	0	0	3	0	1	0	0	1	1	1	1	0	1	0	0	0	1	0	1	0	1	0	0	0	1	1	1	0	0	1	1	0	1	0	0	1	1	0
TCGA-2Y-A9H61	0	11.73	0	99	0	0	0.334356	0	1	1	0	0	0	2	0	1	2	2	1	2	1.09524	1.84729	0	1	1	0	1	0	0	1	1	0	1	1	1	1	0	0	1	0	0	0	0	0	1	0	0	0	0
TCGA-K7-A5RG1	0	17.05	1	123	2	0	0	0	1	1	0	0	0	1	0	1	2	2	1	0	1.09524	1.84729	0.62724	1	0	1	1	1	1	1	1	1	1	1	0	1	0	0	0	0	0	1	1	1	1	0	0	1	0
TCGA-2Y-A9HB1	0	8.54	1	74	0.54142	1	0	0	0	1.7	0	0	0	2	0	1	2	2	1	0	1.09524	1.84729	0	1	0	0	1	0	0	0	1	0	0	0	1	0	0	0	0	1	0	0	1	0	1	1	0	0	0
TCGA-GJ-A3OU1	0	28.88	1	172	0	0	0	0	1	1	0	0	0	2	3	1	2	2	1	0	1.09524	1.84729	0.62724	0	0	0	0	0	1	0	0	0	1	1	1	0	1	1	1	0	0	0	0	0	1	0	1	0	1
TCGA-DD-AAEA1	0	18.89	1	66	1	0	0	0	0	1.7	0	0	0	3	0	1	0	0	1	0	1	1	0	1	0	1	0	1	0	0	0	1	1	1	0	1	1	1	1	0	1	0	1	0	0	1	1	1	1
TCGA-XR-A8TG1	0	29.5	1	71	0	1	0	0	1	2	0	0	1	2	0	1	2	0	1	0	1.09524	4	0	0	0	1	0	1	0	0	1	1	0	0	0	0	1	1	0	1	0	1	1	1	0	1	0	0	0
TCGA-DD-AACY1	0	47.63	1	62	1	0	1	0	0	1.7	0	0	1	3	0	1	0	0	1	0	1	2	0	0	1	0	0	0	1	0	1	0	1	0	1	0	0	1	1	1	0	1	0	1	0	0	0	1	1
TCGA-DD-AAEB1	0	15.7	1	75	1	0	0	0	0	1.7	0	0	0	2	0	1	0	0	1	0	1	1.84729	1	0	0	1	0	0	0	0	1	1	1	0	1	0	0	0	1	1	0	1	0	1	1	1	0	0	1
TCGA-DD-A1EG1	1	45.07	1	82	0	0	1	1	1	1	0	1	1	3	0	1	0	0	1	0	1	1	0	1	0	0	1	0	0	0	0	0	0	1	0	1	1	1	1	1	0	0	1	0	1	0	0	0	0
TCGA-KR-A7K21	0	27.23	1	79	0	0.0542169	0	0	0.350993	1.7	0	0	0	1	0	1	0	0	1	0	1.09524	1.84729	0.62724	1	0	0	0	0	1	1	1	0	1	0	1	0	1	0	1	1	1	0	0	0	0	0	0	0	1
TCGA-DD-A4NR1	1	0.3	0	54	0	0	0.334356	1	1	1	0	0	0	3	0	1	0	0	1	0	1	4	0	1	1	1	1	0	0	0	0	1	1	1	0	0	0	1	0	0	1	0	0	1	1	0	0	1	1
TCGA-G3-A3CK1	0	19.22	1	67	1	0	0	0	1	1	0.017094	0.0652174	0.0560345	2	0	1	0	0	1	0	1	4	0	0	0	0	0	0	0	1	1	0	0	0	1	0	0	1	0	1	1	1	1	1	0	1	1	0	0
TCGA-UB-A7ME1	0	15.97	1	75	1	0	0	0	0	1.7	0	0	0	2	0	1	2	2	1	0	2	1	0	0	1	0	0	0	0	1	0	0	0	1	0	1	0	0	0	0	1	1	0	0	1	0	0	1	0
TCGA-DD-A11B1	1	0.46	1	134	0	0	0	1	0	1.7	0.017094	0.0652174	0.0560345	2	3	1	0	0	1	0	1	4	1	1	0	0	1	0	1	0	0	0	0	0	1	0	0	1	0	1	0	1	1	1	1	1	0	0	1
TCGA-DD-AACY.1	0	47.63	1	62	1	0	1	0	0	1.7	0	0	1	3	0	1	0	0	1	0	1	2	0	0	1	0	0	0	1	0	1	0	1	0	1	0	0	1	1	1	0	1	0	1	0	0	0	1	1
TCGA-2Y-A9GU1	0	63.7	0	78	0	0	0	0	1	2	0	0	0	2	0	1	2	2	1	0.404762	1.09524	1.84729	0	0	1	1	1	1	0	0	1	0	1	1	0	1	0	1	1	1	0	0	0	0	1	0	0	0	1
TCGA-2Y-A9H71	0	38.37	0	104	0	0	1	0	0	1.7	0	0	0	2	0	1	0	2	1	0	1	2	2	1	0	0	1	0	0	1	0	1	0	1	0	1	0	1	0	0	0	0	0	1	1	0	0	1	0
TCGA-2Y-A9H7.1	0	38.37	0	104	0	0	1	0	0	1.7	0	0	0	2	0	1	0	2	1	0	1	2	2	1	0	0	1	0	0	1	0	1	0	1	0	1	0	1	0	0	0	0	0	1	1	0	0	1	0
TCGA-DD-AACB1	0	76.35	0	72	1	0	0	0	0	1.7	0	0	0	3	0	1	0	0	1	1	1	4	0	1	1	0	0	0	0	1	0	1	1	1	0	1	0	0	1	0	1	1	0	1	0	0	1	1	1
TCGA-G3-A25Y.1	1	14.85	0	57	1	0	1	1	0	1.7	0.017094	0.0652174	0.0560345	3	0	1	0	0	1	0	1	2	0	0	0	0	0	0	0	0	1	1	0	0	0	1	1	0	0	0	1	0	0	0	1	0	1	0	0
TCGA-G3-A7M51	0	14.68	1	68	1	0	0	0	0	1.7	0	0	0	2	0	1	2	2	1	0	1	0	0	1	0	0	0	0	0	1	1	1	0	1	1	0	0	0	1	0	0	1	1	1	0	1	0	0	1
TCGA-K7-A5RF1	0	20.73	1	75	0	0	1	0	0	1.7	0	0	1	1	0	1	2	2	1	0.404762	1.09524	1.84729	0.62724	1	0	1	1	1	1	1	1	0	1	1	1	0	0	0	1	1	0	1	1	1	0	1	0	0	1
TCGA-DD-AADP1	0	15.05	1	67	1	0	0	0	0	1.7	0	0	0	3	0	1	0	0	1	1	1	1.84729	0	0	0	0	0	0	0	0	0	1	1	0	1	0	1	1	1	0	0	1	0	0	1	0	0	0	1
TCGA-DD-AAD31	0	42.54	1	77	1	0	0	0	0	1.7	0	0	0	2	0	1	0	0	1	0	1	1	0	0	1	0	0	0	0	0	0	0	1	0	1	0	1	1	1	1	1	1	1	1	1	1	0	0	1
TCGA-ES-A2HS1	1	22.6	1	97	0	0	0	1	0	0	0.017094	0.0652174	0.0560345	2	0	1	2	2	1	0	1	0	1	1	0	0	1	0	1	0	0	1	1	1	0	1	0	0	1	0	0	1	1	0	1	1	0	0	1
TCGA-UB-A7ME.1	0	15.97	1	75	1	0	0	0	0	1.7	0	0	0	2	0	1	2	2	1	0	2	1	0	0	1	0	0	0	0	1	0	0	0	1	0	1	0	0	0	0	1	1	0	0	1	0	0	1	0
TCGA-FV-A3R21	1	6.37	1	75	0	0	0	1	1	4	0	1	0	2.25073	0	1	2	2	1	0.404762	1.09524	1.84729	0.62724	1	1	1	1	1	1	1	1	1	1	0	1	1	1	1	1	1	0	0	1	0	0	1	0	1	0
TCGA-BC-A69I1	0	12.71	1	95	0	0.0542169	0	0	1	1	0	0	0	1	0	1	0	0	1	0	1.09524	1.84729	0	1	0	1	1	1	1	1	1	0	1	1	0	0	0	0	1	0	0	0	0	0	1	1	0	1	1
TCGA-2Y-A9GV1	1	83.18	0	85	0	0	1	1	0	1.7	0	1	0	1	0	1	2	2	1	0.404762	1.09524	1.84729	2	0	0	1	1	0	0	0	1	0	1	1	1	0	0	1	1	1	0	0	1	1	1	1	0	0	1
TCGA-DD-AAEE1	0	26.61	1	58	1	0	1	0	0	1.7	0	0	0	4	0	1	0	0	1	0	1	4	0	0	0	0	0	1	0	0	0	1	0	0	0	1	0	1	0	1	1	0	1	1	1	0	0	1	0
TCGA-2Y-A9H91	0	23.03	1	88	0	0	1	0	1	2	0	0	0	2	0	1	0	2	1	0.404762	1	1.84729	0	1	0	0	1	1	0	0	1	1	0	1	1	1	0	1	0	1	0	0	1	1	1	1	1	0	1
TCGA-DD-A1EI1	0	6.01	1	69	1	0	0	0	0	0	0.017094	0.0652174	0.0560345	2	0	1	0	0	1	0	2	4	2	0	0	0	1	1	0	0	1	1	1	1	1	1	0	0	0	1	1	1	1	0	1	1	0	1	1
TCGA-BC-A10Z1	1	1.12	0	79	0	0	0	1	1	1	0.017094	0.0652174	0.0560345	2	0	1	0	2	1	0	1.09524	1.84729	0.62724	1	1	1	0	0	0	1	1	1	0	0	1	0	0	0	0	1	0	1	0	0	0	1	0	1	1
TCGA-KR-A7K81	0	29.76	1	109	0.54142	0.0542169	0	0	1	1	0	0	0	1	0	1	0	0	1	0	1.09524	1.84729	0.62724	0	1	0	1	0	1	1	1	1	1	1	1	0	1	1	0	1	1	0	1	0	0	1	0	1	0
TCGA-HP-A5MZ1	1	2.99	1	82	0.54142	0.0542169	0	1	0.350993	1.7	0	0	0	2	0	1	2	0	1	0	1.09524	1.84729	0.62724	1	1	0	0	1	1	1	1	0	0	0	1	0	0	1	1	1	0	0	1	0	1	1	0	0	1
TCGA-G3-A3CK.1	0	19.22	1	67	1	0	0	0	1	1	0.017094	0.0652174	0.0560345	2	0	1	0	0	1	0	1	4	0	0	0	0	0	0	0	1	1	0	0	0	1	0	0	1	0	1	1	1	1	1	0	1	1	0	0
TCGA-2Y-A9H11	1	40.37	1	89	0	0	1	1	0	1.7	0	0	1	2	0	1	2	2	1	0.404762	1.09524	1	1	0	0	0	1	1	0	0	1	0	1	0	0	1	0	1	1	1	0	1	1	1	1	0	0	0	1
TCGA-DD-AAVQ1	0	89.62	1	72	1	0	0	0	0	1.7	0	0	0	2	0	1	0	0	1	0	1	4	1	0	1	0	0	0	1	1	0	1	0	1	0	1	0	1	0	1	1	0	0	0	1	0	1	0	0
TCGA-EP-A2KC1	1	0.62	1	73.0245	2	0	0	1	0	1.7	0.017094	0.0652174	0.0560345	3	0	1	2	2	1	0	1	1.84729	0	1	0	0	0	0	1	1	1	0	0	0	0	1	1	1	0	1	0	0	0	1	1	1	1	1	0
TCGA-DD-AACZ1	1	5.62	0	52	1	0	0	1	0	1.7	0	0	0	4	0	1	0	0	1	2	1	1.84729	1	1	0	1	0	1	0	0	0	1	0	1	0	1	0	1	0	0	0	0	0	1	0	0	0	1	0
TCGA-EP-A3JL1	0	9.95	1	73	0	0	0	0	0	1.7	0.017094	0.0652174	0.0560345	2	0.217009	1	2	2	1	0	1	1.84729	0	1	0	0	1	0	0	1	1	1	0	1	1	1	1	1	1	1	1	0	1	1	1	1	0	1	0
TCGA-DD-AAEH1	0	25.76	1	62	1	0	0	0	0	1.7	0	0	0	2	0	1	0	0	1	1	1	1	2	1	1	0	0	0	1	0	1	0	1	1	1	0	0	1	1	1	0	1	1	0	1	1	0	0	1
TCGA-DD-AAEB.1	0	15.7	1	75	1	0	0	0	0	1.7	0	0	0	2	0	1	0	0	1	0	1	1.84729	1	0	0	1	0	0	0	0	1	1	1	0	1	0	0	0	1	1	0	1	0	1	1	1	0	0	1
TCGA-DD-A39X.1	1	55.65	0	48	0	0	1	1	1	2	0.017094	0.0652174	0.0560345	2	0	1	2	0	1	0	1	0	1	1	0	0	1	0	0	0	0	0	1	1	0	1	0	0	1	0	1	1	1	0	1	0	1	1	1
TCGA-G3-A25Z1	0	21.52	1	69	1	0	0	0	1	1	0.017094	0.0652174	0.0560345	2	0	1	0	0	1	0	1	3	0	0	0	0	0	0	1	1	1	0	0	0	1	1	0	1	1	1	0	0	0	0	0	1	1	1	1
TCGA-DD-A4NO1	0	73.75	1	109	0	0	1	0	0	1.7	0	0	0	1	0	1	0	0	1	0	1	0	0	1	0	0	1	1	0	1	0	0	0	0	1	0	0	0	1	1	0	0	1	1	1	1	0	0	1
TCGA-HP-A5MZ.1	1	2.99	1	82	0.54142	0.0542169	0	1	0.350993	1.7	0	0	0	2	0	1	2	0	1	0	1.09524	1.84729	0.62724	1	1	0	0	1	1	1	1	0	0	0	1	0	0	1	1	1	0	0	1	0	1	1	0	0	1
TCGA-DD-A4NP1	0	108.67	1	79	0	0	1	0	0	1.7	0	0	0	3	0	1	0	0	1	0	2	0	0	0	0	1	1	0	0	1	1	0	1	1	1	0	0	0	0	1	1	1	1	0	1	1	0	0	1
TCGA-DD-AAE41	0	19.97	0	62	1	0	0	0	0	1.7	0	0	0	1	0	1	0	0	1	0	1	4	0	0	0	0	0	0	0	0	1	1	1	1	1	1	0	1	1	1	0	1	1	0	1	1	0	0	1
TCGA-2Y-A9H21	0	56.87	0	55	0	0	0	0	0	1.7	0	0	0	3	0	1	0	2	1	0	1.09524	1.84729	0	1	0	1	1	1	0	1	1	1	1	0	0	0	1	0	0	0	1	0	0	0	0	1	1	0	0
TCGA-2Y-A9GV.1	1	83.18	0	85	0	0	1	1	0	1.7	0	1	0	1	0	1	2	2	1	0.404762	1.09524	1.84729	2	0	0	1	1	0	0	0	1	0	1	1	1	0	0	1	1	1	0	0	1	1	1	1	0	0	1
TCGA-DD-AACD1	1	12.52	1	66	1	0	1	1	1	3	0	0	0	4	0	1	0	0	1	1	1	1	1	0	0	1	1	0	0	0	1	1	1	0	0	0	0	0	1	1	1	1	0	0	0	0	1	0	1
TCGA-EP-A2KB1	1	19.58	0	81	0	0	0	1	0	1.7	0.017094	0.0652174	0.0560345	2	0	1	2	2	1	0	1	1.84729	1	0	1	0	1	0	1	1	0	0	0	0	0	1	0	1	0	1	0	0	0	0	0	0	1	0	0
TCGA-DD-AAE91	0	23.72	1	63	1	0	0	0	0	1.7	0	0	0	3	0	1	0	0	1	0	1	1	0	1	0	0	0	0	0	0	0	1	1	0	1	0	1	1	1	1	0	1	0	1	0	0	1	1	1
TCGA-GJ-A9DB1	1	2.2	1	96	0	0	0.334356	1	1	1	0	0	0	2	0	1	0	2	1	0	1.09524	1.84729	0.62724	1	1	0	0	1	0	1	1	1	0	0	0	1	1	0	0	1	1	1	1	1	1	1	0	1	0
TCGA-FV-A2QQ1	0	23.95	1	73.0245	0	0	0	0	0.350993	1.7	0.017094	0.0652174	0.0560345	2	0	1	0	2	1	0	1.09524	1.84729	0.62724	1	1	1	1	1	1	1	1	0	1	1	1	1	0	1	1	0	0	1	1	0	1	0	0	1	1
TCGA-DD-AAC91	0	11.4	1	81	1	0	0	0	0	1.7	0	0	0	2	0	1	0	0	1	0	1	4	0	0	0	0	0	0	0	1	0	0	1	1	1	0	0	0	1	1	0	1	0	1	0	1	0	0	1
TCGA-DD-AADB1	0	40.8	1	68	1	0	0	0	0	1.7	0	0	0	4	0	1	0	0	1	0	1	1.84729	0	0	1	0	0	1	1	0	0	1	0	1	0	1	1	1	0	1	1	0	0	1	0	0	1	1	0
TCGA-DD-AACV1	0	50.3	1	70	1	0	1	0	0	1.7	0	0	1	3	0	1	0	0	1	1	1	1.84729	0	0	0	0	0	1	0	1	1	1	0	0	1	1	1	1	1	0	0	1	1	1	1	1	1	0	0
TCGA-XR-A8TG.1	0	29.5	1	71	0	1	0	0	1	2	0	0	1	2	0	1	2	0	1	0	1.09524	4	0	0	0	1	0	1	0	0	1	1	0	0	0	0	1	1	0	1	0	1	1	1	0	1	0	0	0
TCGA-DD-AAEA.1	0	18.89	1	66	1	0	0	0	0	1.7	0	0	0	3	0	1	0	0	1	0	1	1	0	1	0	1	0	1	0	0	0	1	1	1	0	1	1	1	1	0	1	0	1	0	0	1	1	1	1
TCGA-DD-A73B1	1	9.3	0	74	0	1	1	1	1	1	0	0	0	2	0	1	0	0	1	0	2	4	0	1	0	0	0	0	1	0	1	1	0	0	1	1	1	0	1	1	0	1	1	0	0	1	1	0	0
TCGA-G3-AAV21	0	12.22	1	73.0245	0	0	0	0	0.350993	1.7	0	0	0	1	0	1	0	0	1	0	1	4	0	0	0	0	0	0	0	0	1	0	0	0	1	0	1	1	0	1	1	1	0	1	1	1	1	0	0
TCGA-G3-A3CI1	0	5.91	1	98	0	0	0	0	0	1.7	0.017094	0.0652174	0.0560345	2	0	1	0	0	1	0	1	0	1	1	0	0	1	0	0	0	1	0	1	0	1	0	0	0	1	1	0	1	1	0	0	1	0	0	1
TCGA-HP-A5MZ.2	1	2.99	1	82	0.54142	0.0542169	0	1	0.350993	1.7	0	0	0	2	0	1	2	0	1	0	1.09524	1.84729	0.62724	1	1	0	0	1	1	1	1	0	0	0	1	0	0	1	1	1	0	0	1	0	1	1	0	0	1
TCGA-RC-A7S91	0	21.02	0	58	1	0	0	0	0.350993	1.7	0	0	0	3	0	1	0	0	1	0	1	4	0	0	0	1	0	1	0	0	0	1	0	0	1	1	1	1	0	0	1	0	0	0	1	0	0	1	1
TCGA-XR-A8TC1	0	43.99	0	52	0	1	1	0	0	1.7	0	0	1	2	0	1	2	2	1	0	1	4	0	0	0	1	0	0	0	0	1	0	0	0	0	0	1	0	0	1	0	1	0	0	0	0	0	1	0
TCGA-DD-AAE4.1	0	19.97	0	62	1	0	0	0	0	1.7	0	0	0	1	0	1	0	0	1	0	1	4	0	0	0	0	0	0	0	0	1	1	1	1	1	1	0	1	1	1	0	1	1	0	1	1	0	0	1
TCGA-G3-A7M71	0	11.86	1	77	0	0	0	0	0.350993	1.7	0	0	0	1	0	1	2	2	1	0	1	2	0	1	0	0	0	0	0	0	0	0	1	1	0	0	0	0	1	1	0	1	0	0	0	0	0	1	1
TCGA-DD-A4NS1	1	80.68	0	58	0	0	1	1	1	2	0	0	0	2	0	1	0	0	1	0	1.09524	0	0	0	0	1	1	1	1	1	1	0	1	1	0	0	1	0	0	1	1	1	1	1	1	1	1	0	1
TCGA-DD-AAEB.2	0	15.7	1	75	1	0	0	0	0	1.7	0	0	0	2	0	1	0	0	1	0	1	1.84729	1	0	0	1	0	0	0	0	1	1	1	0	1	0	0	0	1	1	0	1	0	1	1	1	0	0	1
TCGA-DD-A39X.2	1	55.65	0	48	0	0	1	1	1	2	0.017094	0.0652174	0.0560345	2	0	1	2	0	1	0	1	0	1	1	0	0	1	0	0	0	0	0	1	1	0	1	0	0	1	0	1	1	1	0	1	0	1	1	1
TCGA-EP-A12J1	0	18.73	1	73.0245	2	0	0	0	1	1	0.017094	0.0652174	0.0560345	1	0	1	2	2	1	0	2	1.84729	0.62724	1	1	0	0	0	0	0	1	0	0	0	0	0	1	1	0	1	1	1	1	0	1	1	0	0	0
TCGA-DD-A4NB1	0	32.49	1	69	0	0	0	0	1	2	0	0	0	2	0	1	0	0	1	0	1.09524	1.84729	1	0	0	1	1	1	1	0	1	0	0	1	1	0	0	0	0	1	1	0	0	0	1	1	0	0	0
TCGA-K7-A5RF.1	0	20.73	1	75	0	0	1	0	0	1.7	0	0	1	1	0	1	2	2	1	0.404762	1.09524	1.84729	0.62724	1	0	1	1	1	1	1	1	0	1	1	1	0	0	0	1	1	0	1	1	1	0	1	0	0	1
TCGA-DD-A39Y1	1	5.62	1	85	1	0	0	1	1	1.7	0.017094	0.0652174	0.0560345	3	0	1	2	0	1	0	1	0	2	1	1	1	1	0	1	0	0	1	0	0	0	1	1	1	0	0	1	0	0	1	0	0	1	1	0
TCGA-DD-AAE11	0	18.13	1	62	1	0	0	0	0	1.7	0	0	0	3	0	1	0	0	1	0	1	4	0	0	1	0	0	0	0	0	0	1	1	1	0	1	0	1	1	0	0	0	0	1	0	0	0	1	1
TCGA-DD-AAED1	0	25.07	1	69	1	0	0	0	0	1.7	0	0	0	3	0	1	0	0	1	0	1	1	0	0	1	0	0	0	0	0	0	1	0	0	0	0	0	0	0	0	0	0	1	0	0	0	0	0	0
TCGA-EP-A3JL.1	0	9.95	1	73	0	0	0	0	0	1.7	0.017094	0.0652174	0.0560345	2	0.217009	1	2	2	1	0	1	1.84729	0	1	0	0	1	0	0	1	1	1	0	1	1	1	1	1	1	1	1	0	1	1	1	1	0	1	0
TCGA-MR-A5201	0	7.52	1	104	0	0	0	0	0.350993	1.7	0.017094	0.0652174	0.0560345	1	0.217009	1	2	2	1	0.404762	1.09524	1.84729	0.62724	0	1	1	1	1	1	1	1	0	1	1	1	0	0	0	1	1	0	0	1	0	1	1	0	0	1
TCGA-DD-AAE21	0	20.96	1	82	1	0	0	0	0	1.7	0	0	0	3	0	1	0	0	1	0	1	4	0	0	0	1	0	1	0	0	1	1	1	1	1	0	0	1	1	1	0	1	1	1	1	1	1	1	1
TCGA-DD-AAD21	0	21.62	1	52	1	0	0	0	0	1.7	0	0	0	2	0	1	0	0	1	1	1	1	0	1	0	0	0	0	0	0	0	0	1	1	1	1	0	0	1	1	1	1	1	0	1	1	1	0	1
TCGA-KR-A7K01	1	2.14	1	66	0	0.0542169	0	1	0	1.7	0	0	0	1	0	1	0	0	1	0	1.09524	1.84729	0.62724	1	0	0	1	0	1	0	1	0	0	1	0	0	1	1	0	1	0	1	1	1	1	1	1	0	1
TCGA-DD-AAE61	0	4.63	0	46	1	0	1	0	0	1.7	0	0	0	2	0	1	0	0	1	1	1	4	0	0	1	0	0	1	1	0	0	1	0	0	0	1	1	1	0	0	1	0	1	1	0	0	0	1	0
TCGA-DD-AAC8.1	1	0.53	1	57	1	0	0	1	0	1.7	0	0	0	3	0	1	0	0	1	1	1	1	0	1	0	0	0	1	0	1	0	1	0	0	0	1	1	1	0	0	1	1	0	1	0	0	1	1	0
TCGA-DD-AACS1	0	59.26	1	80	1	0	0	0	0	1.7	0	0	0	3	0	1	0	0	1	0	1	1.84729	0	0	0	0	0	1	1	1	0	1	1	0	1	1	1	0	1	1	1	1	1	0	1	1	0	1	1
TCGA-DD-A73A1	0	23.92	1	102	0	0	0	0	0	1.7	0	0	0	2	0	1	0	0	1	0	1	2	1	1	0	0	1	1	1	1	1	0	1	1	0	1	0	0	1	0	0	0	1	0	1	1	0	0	1
TCGA-DD-AACF1	1	11.99	1	60	1	0	1	1	0	1.7	0	0	0	3	0	1	0	0	1	0	1	4	0	1	0	0	0	0	0	1	1	1	1	0	1	0	0	0	1	0	1	1	1	0	0	0	0	0	1
TCGA-ES-A2HT1	1	14.39	1	80	2	0	0	1	0	0	0.017094	0.0652174	0.0560345	2	0	1	2	2	1	0	1	0	1	0	0	0	0	0	0	0	1	0	1	0	1	0	0	0	1	1	1	1	1	0	1	0	1	0	1
TCGA-DD-A1EC1	0	19.78	0	50	0	0	0.334356	0	0	1.7	0.017094	0.0652174	0.0560345	3	0	1	0	0	1	0	1	0	1	0	0	1	1	0	0	0	0	1	0	1	0	0	1	1	0	0	1	0	0	0	1	0	0	0	0
TCGA-DD-AACZ.1	1	5.62	0	52	1	0	0	1	0	1.7	0	0	0	4	0	1	0	0	1	2	1	1.84729	1	1	0	1	0	1	0	0	0	1	0	1	0	1	0	1	0	0	0	0	0	1	0	0	0	1	0
TCGA-DD-AACV.1	0	50.3	1	70	1	0	1	0	0	1.7	0	0	1	3	0	1	0	0	1	1	1	1.84729	0	0	0	0	0	1	0	1	1	1	0	0	1	1	1	1	1	0	0	1	1	1	1	1	1	0	0
TCGA-DD-A73B.1	1	9.3	0	74	0	1	1	1	1	1	0	0	0	2	0	1	0	0	1	0	2	4	0	1	0	0	0	0	1	0	1	1	0	0	1	1	1	0	1	1	0	1	1	0	0	1	1	0	0
TCGA-DD-AADW1	0	19.28	1	49	1	0	0	0	0	1.7	0	0	0	3	0	1	0	0	1	0	1	4	1	0	1	0	0	1	1	0	0	1	0	1	0	1	1	0	0	0	1	0	0	1	1	0	1	1	0
TCGA-DD-A73F1	0	35.64	0	69	0	0	0	0	1	1	0	0	0	1	0	1	0	0	1	0	1	0	1	1	1	1	1	1	0	0	1	0	0	1	1	1	1	1	1	0	1	1	1	0	1	1	0	1	1
TCGA-O8-A75V1	0	17.67	1	92	0.54142	1	0	0	1	1	0	0	0	2	1	1	2	2	1	0	1	4	0.62724	0	0	0	1	0	1	0	0	0	1	1	0	1	1	0	1	1	0	0	1	1	1	0	1	1	1
TCGA-G3-AAV2.1	0	12.22	1	73.0245	0	0	0	0	0.350993	1.7	0	0	0	1	0	1	0	0	1	0	1	4	0	0	0	0	0	0	0	0	1	0	0	0	1	0	1	1	0	1	1	1	0	1	1	1	1	0	0
TCGA-DD-AAEE.1	0	26.61	1	58	1	0	1	0	0	1.7	0	0	0	4	0	1	0	0	1	0	1	4	0	0	0	0	0	1	0	0	0	1	0	0	0	1	0	1	0	1	1	0	1	1	1	0	0	1	0
TCGA-DD-AAE9.1	0	23.72	1	63	1	0	0	0	0	1.7	0	0	0	3	0	1	0	0	1	0	1	1	0	1	0	0	0	0	0	0	0	1	1	0	1	0	1	1	1	1	0	1	0	1	0	0	1	1	1
TCGA-G3-A7M61	0	20.76	0	77	0	0	1	0	0.350993	1.7	0	0	0	3	0	1	2	2	1	0	1	1	0	0	0	1	0	0	0	0	1	0	0	0	0	1	0	1	0	0	1	0	0	1	1	0	1	1	0
TCGA-DD-AAEB.3	0	15.7	1	75	1	0	0	0	0	1.7	0	0	0	2	0	1	0	0	1	0	1	1.84729	1	0	0	1	0	0	0	0	1	1	1	0	1	0	0	0	1	1	0	1	0	1	1	1	0	0	1
TCGA-MR-A520.1	0	7.52	1	104	0	0	0	0	0.350993	1.7	0.017094	0.0652174	0.0560345	1	0.217009	1	2	2	1	0.404762	1.09524	1.84729	0.62724	0	1	1	1	1	1	1	1	0	1	1	1	0	0	0	1	1	0	0	1	0	1	1	0	0	1
TCGA-FV-A3R2.1	1	6.37	1	75	0	0	0	1	1	4	0	1	0	2.25073	0	1	2	2	1	0.404762	1.09524	1.84729	0.62724	1	1	1	1	1	1	1	1	1	1	0	1	1	1	1	1	1	0	0	1	0	0	1	0	1	0
TCGA-MR-A8JO1	0	10.84	1	90	0	0.0542169	0	0	0	1.7	0	0	0	3	3	1	0	2	1	0	1.09524	1.84729	0.62724	0	0	0	1	0	0	1	0	0	0	1	0	0	0	0	0	0	0	0	0	0	1	0	1	0	0
TCGA-GJ-A3OU.1	0	28.88	1	172	0	0	0	0	1	1	0	0	0	2	3	1	2	2	1	0	1.09524	1.84729	0.62724	0	0	0	0	0	1	0	0	0	1	1	1	0	1	1	1	0	0	0	0	0	1	0	1	0	1
TCGA-DD-A39Y.1	1	5.62	1	85	1	0	0	1	1	1.7	0.017094	0.0652174	0.0560345	3	0	1	2	0	1	0	1	0	2	1	1	1	1	0	1	0	0	1	0	0	0	1	1	1	0	0	1	0	0	1	0	0	1	1	0
TCGA-DD-AAVQ.1	0	89.62	1	72	1	0	0	0	0	1.7	0	0	0	2	0	1	0	0	1	0	1	4	1	0	1	0	0	0	1	1	0	1	0	1	0	1	0	1	0	1	1	0	0	0	1	0	1	0	0
TCGA-DD-A4NL1	0	56.21	1	113	0	0	0	0	0	1.7	0	0	0	1	0	1	0	0	1	0	1.09524	0	1	0	0	1	1	1	0	0	1	0	1	1	1	0	0	0	1	1	0	1	1	0	1	1	1	0	1
TCGA-DD-AACB.1	0	76.35	0	72	1	0	0	0	0	1.7	0	0	0	3	0	1	0	0	1	1	1	4	0	1	1	0	0	0	0	1	0	1	1	1	0	1	0	0	1	0	1	1	0	1	0	0	1	1	1
TCGA-GJ-A9DB.1	1	2.2	1	96	0	0	0.334356	1	1	1	0	0	0	2	0	1	0	2	1	0	1.09524	1.84729	0.62724	1	1	0	0	1	0	1	1	1	0	0	0	1	1	0	0	1	1	1	1	1	1	1	0	1	0
TCGA-DD-AAW31	0	53.65	1	64	1	0	0	0	1	1	0	0	0	2	0	1	0	0	1	0	1.09524	0	0	1	0	1	1	0	0	0	1	1	1	0	0	1	0	1	1	1	0	0	0	1	1	0	0	0	1
TCGA-DD-AACF.1	1	11.99	1	60	1	0	1	1	0	1.7	0	0	0	3	0	1	0	0	1	0	1	4	0	1	0	0	0	0	0	1	1	1	1	0	1	0	0	0	1	0	1	1	1	0	0	0	0	0	1
TCGA-DD-A39X.3	1	55.65	0	48	0	0	1	1	1	2	0.017094	0.0652174	0.0560345	2	0	1	2	0	1	0	1	0	1	1	0	0	1	0	0	0	0	0	1	1	0	1	0	0	1	0	1	1	1	0	1	0	1	1	1
TCGA-KR-A7K0.1	1	2.14	1	66	0	0.0542169	0	1	0	1.7	0	0	0	1	0	1	0	0	1	0	1.09524	1.84729	0.62724	1	0	0	1	0	1	0	1	0	0	1	0	0	1	1	0	1	0	1	1	1	1	1	1	0	1
TCGA-WJ-A86L1	0	11.33	0	56	0	0	0.334356	0	0	1.7	0	0	0	2	0	1	2	2	1	0	1	0	1	1	0	1	0	0	0	0	1	0	0	0	1	0	1	1	0	0	0	1	1	1	0	1	0	1	1
TCGA-GJ-A3OU.2	0	28.88	1	172	0	0	0	0	1	1	0	0	0	2	3	1	2	2	1	0	1.09524	1.84729	0.62724	0	0	0	0	0	1	0	0	0	1	1	1	0	1	1	1	0	0	0	0	0	1	0	1	0	1
TCGA-2Y-A9H41	0	47.7	1	61	2	0	0	0	1	2	0	0	0	2	0	1	0	2	1	0	1	1.84729	0	1	0	0	1	1	0	1	1	1	0	1	1	1	0	1	0	1	0	1	1	1	1	1	0	1	0
TCGA-WX-AA441	0	20.2	0	61	0	1	1	0	0	1.7	1	1	0	3	3	1	2	2	1	0	1	4	1	1	0	0	0	1	0	0	1	1	1	1	1	1	1	0	1	0	1	1	0	0	0	0	1	0	1
TCGA-G3-A3CG1	0	22.11	1	93	0	0	0	0	0	1.7	0.017094	0.0652174	0.0560345	2	1	1	0	0	1	1	1	4	1	1	1	0	0	0	0	0	1	0	1	0	1	0	0	1	1	1	0	1	0	1	1	1	0	0	1
TCGA-DD-AAEG1	0	23.62	0	40	1	0	0	0	0	1.7	0	0	0	3	0	1	0	0	1	0	1	4	0	0	0	0	1	0	0	0	1	1	0	0	1	0	1	1	0	0	0	1	0	0	1	1	0	1	0
TCGA-DD-AAD11	0	18.53	0	44	1	0	1	0	0	1.7	0	0	0	4	1	1	0	0	1	0	1	1.84729	1	0	1	0	0	1	0	0	0	0	1	1	0	0	0	0	0	0	0	1	0	0	1	1	1	0	0
TCGA-5C-A9VH1	0	10.58	1	69	0	0	0	0	0	1.7	0	0	0	2	0	1	0	0	1	0	1	1.84729	0	1	1	1	1	1	1	1	0	0	0	0	0	1	0	0	0	0	1	0	0	0	1	0	0	0	0
TCGA-DD-AAD1.1	0	18.53	0	44	1	0	1	0	0	1.7	0	0	0	4	1	1	0	0	1	0	1	1.84729	1	0	1	0	0	1	0	0	0	0	1	1	0	0	0	0	0	0	0	1	0	0	1	1	1	0	0
TCGA-G3-A3CK.2	0	19.22	1	67	1	0	0	0	1	1	0.017094	0.0652174	0.0560345	2	0	1	0	0	1	0	1	4	0	0	0	0	0	0	0	1	1	0	0	0	1	0	0	1	0	1	1	1	1	1	0	1	1	0	0
TCGA-DD-AACD.1	1	12.52	1	66	1	0	1	1	1	3	0	0	0	4	0	1	0	0	1	1	1	1	1	0	0	1	1	0	0	0	1	1	1	0	0	0	0	0	1	1	1	1	0	0	0	0	1	0	1
TCGA-DD-A11C.1	0	21.75	1	123	0	0	0	0	1	1	0.017094	0.0652174	0.0560345	3	3	1	0	0	1	0	1	0	1	1	0	1	0	0	1	0	1	1	0	0	1	1	1	1	0	1	0	1	1	1	1	1	0	1	0
TCGA-DD-AACA1	0	75.59	1	70	1	0	1	0	0	1.7	0	0	0	3	0	1	0	0	1	0	1	4	0	1	0	0	0	0	0	1	0	1	0	0	0	0	1	0	0	0	1	1	1	1	1	0	1	1	0
TCGA-G3-A5SJ1	0	22.93	1	87	0	0	1	0	0	1.7	0	0	0	2	0	1	2	0	1	0	2	4	0	0	0	0	0	0	0	1	0	1	0	1	0	1	0	1	0	1	1	0	0	1	1	0	0	0	0
TCGA-DD-A3A31	1	17.58	1	71	1	0	0.334356	1	0	1.7	0.017094	0.0652174	0.0560345	2	0	1	0	0	1	2	2	0	1	0	0	1	1	1	1	1	1	0	1	0	0	0	1	0	1	1	1	1	0	0	0	0	0	1	1
TCGA-BC-A10Z.1	1	1.12	0	79	0	0	0	1	1	1	0.017094	0.0652174	0.0560345	2	0	1	0	2	1	0	1.09524	1.84729	0.62724	1	1	1	0	0	0	1	1	1	0	0	1	0	0	0	0	1	0	1	0	0	0	1	0	1	1
TCGA-DD-AAVZ1	0	62.42	1	62	1	0	0	0	1	1	0	0	0	2	0	1	0	0	1	0	1	4	0	0	1	0	0	0	1	1	1	0	1	0	0	1	1	0	1	1	0	0	1	0	1	1	1	0	1
TCGA-DD-AACL1	1	3.52	0	69	1	0	0.334356	1	0	1.7	0	0	0	3	0	1	0	0	1	0	1	1.84729	1	1	1	0	0	0	0	0	0	1	1	1	1	1	0	1	1	1	0	1	0	0	0	0	1	1	1
TCGA-UB-A7ME.2	0	15.97	1	75	1	0	0	0	0	1.7	0	0	0	2	0	1	2	2	1	0	2	1	0	0	1	0	0	0	0	1	0	0	0	1	0	1	0	0	0	0	1	1	0	0	1	0	0	1	0
TCGA-G3-A25V1	0	28.25	1	90	0	0	0	0	0	0	0.017094	0.0652174	0.0560345	2	0	1	0	0	1	0	1	4	2	1	0	0	0	0	0	0	1	0	1	1	1	0	0	1	1	1	0	1	1	0	1	1	1	0	1
TCGA-DD-AACW1	0	46.78	1	65	1	0	0	0	0	1.7	0	0	0	3	0	1	0	0	1	0	1	1.84729	0	0	1	0	0	0	0	0	0	1	0	1	0	1	1	0	0	1	0	0	0	0	1	1	1	0	1
TCGA-DD-AACF.2	1	11.99	1	60	1	0	1	1	0	1.7	0	0	0	3	0	1	0	0	1	0	1	4	0	1	0	0	0	0	0	1	1	1	1	0	1	0	0	0	1	0	1	1	1	0	0	0	0	0	1
TCGA-DD-AACA.1	0	75.59	1	70	1	0	1	0	0	1.7	0	0	0	3	0	1	0	0	1	0	1	4	0	1	0	0	0	0	0	1	0	1	0	0	0	0	1	0	0	0	1	1	1	1	1	0	1	1	0
TCGA-2Y-A9GT1	1	53.35	1	122	0	0	1	1	1	1	0	0	0.0560345	2	0	1	2	2	1	0	3	1.84729	0	0	0	0	1	0	0	0	1	0	0	0	1	0	0	1	0	1	0	1	1	1	1	1	0	0	0
TCGA-EP-A2KC.1	1	0.62	1	73.0245	2	0	0	1	0	1.7	0.017094	0.0652174	0.0560345	3	0	1	2	2	1	0	1	1.84729	0	1	0	0	0	0	1	1	1	0	0	0	0	1	1	1	0	1	0	0	0	1	1	1	1	1	0
TCGA-DD-AAE31	0	18.59	1	73	1	0	0	0	0	1.7	0	0	0	2	0	1	0	0	1	0	1	1	0	0	0	0	0	1	1	0	1	1	1	1	0	1	0	0	1	1	0	1	1	1	0	1	0	0	1
TCGA-RC-A7S9.1	0	21.02	0	58	1	0	0	0	0.350993	1.7	0	0	0	3	0	1	0	0	1	0	1	4	0	0	0	1	0	1	0	0	0	1	0	0	1	1	1	1	0	0	1	0	0	0	1	0	0	1	1
TCGA-2Y-A9HB.1	0	8.54	1	74	0.54142	1	0	0	0	1.7	0	0	0	2	0	1	2	2	1	0	1.09524	1.84729	0	1	0	0	1	0	0	0	1	0	0	0	1	0	0	0	0	1	0	0	1	0	1	1	0	0	0
TCGA-DD-AADO1	0	14.88	1	58	1	0	0	0	0	1.7	0	0	0	3	0	1	0	0	1	1	1	1.84729	0	0	1	0	0	1	0	0	0	1	0	1	0	1	0	1	1	0	1	0	0	0	0	0	1	0	0
TCGA-KR-A7K8.1	0	29.76	1	109	0.54142	0.0542169	0	0	1	1	0	0	0	1	0	1	0	0	1	0	1.09524	1.84729	0.62724	0	1	0	1	0	1	1	1	1	1	1	1	0	1	1	0	1	1	0	1	0	0	1	0	1	0
TCGA-DD-AAVS1	0	59.89	1	72	1	0	0	0	0	1.7	0	0	0	2	0	1	0	0	1	0	1	2	1	0	1	1	0	0	1	0	0	0	0	1	0	1	1	0	0	1	0	0	1	0	1	0	1	0	0
TCGA-DD-AADD1	0	40.44	1	68	1	0	0	0	0	1.7	0	0	0	4	0	1	0	0	1	0	1	1.84729	1	0	1	1	0	0	0	0	0	1	0	0	0	1	1	0	0	0	1	1	1	1	0	0	1	1	0
TCGA-ED-A6271	0	13.9	1	74	0	0	0	0	0.350993	1.7	0.017094	0.0652174	0.0560345	2	0	1	2	0	1	0.404762	1.09524	1.84729	2	1	1	1	1	1	1	1	1	0	1	1	1	0	0	0	1	1	0	1	1	0	0	1	0	0	1
TCGA-G3-A3CI.1	0	5.91	1	98	0	0	0	0	0	1.7	0.017094	0.0652174	0.0560345	2	0	1	0	0	1	0	1	0	1	1	0	0	1	0	0	0	1	0	1	0	1	0	0	0	1	1	0	1	1	0	0	1	0	0	1
TCGA-DD-AAVR1	0	82.56	1	69	1	0	0	0	1	1	0	0	0	2	0	1	0	0	1	0	1	4	1	0	0	0	0	0	1	1	1	0	1	0	0	0	0	0	1	1	0	1	0	0	1	0	0	0	1
TCGA-DD-AAE4.2	0	19.97	0	62	1	0	0	0	0	1.7	0	0	0	1	0	1	0	0	1	0	1	4	0	0	0	0	0	0	0	0	1	1	1	1	1	1	0	1	1	1	0	1	1	0	1	1	0	0	1
TCGA-2Y-A9GU.1	0	63.7	0	78	0	0	0	0	1	2	0	0	0	2	0	1	2	2	1	0.404762	1.09524	1.84729	0	0	1	1	1	1	0	0	1	0	1	1	0	1	0	1	1	1	0	0	0	0	1	0	0	0	1
TCGA-DD-AAVS.1	0	59.89	1	72	1	0	0	0	0	1.7	0	0	0	2	0	1	0	0	1	0	1	2	1	0	1	1	0	0	1	0	0	0	0	1	0	1	1	0	0	1	0	0	1	0	1	0	1	0	0
TCGA-2Y-A9GW1	1	41.75	1	139	0	0	1	1	1	1	0	0	0	2	0	1	0	2	1	0.404762	1.09524	1.84729	0.62724	1	0	0	1	1	0	0	1	1	1	1	1	1	0	1	1	1	0	0	0	1	1	0	1	1	1
TCGA-DD-AAC8.2	1	0.53	1	57	1	0	0	1	0	1.7	0	0	0	3	0	1	0	0	1	1	1	1	0	1	0	0	0	1	0	1	0	1	0	0	0	1	1	1	0	0	1	1	0	1	0	0	1	1	0
TCGA-DD-A73F.1	0	35.64	0	69	0	0	0	0	1	1	0	0	0	1	0	1	0	0	1	0	1	0	1	1	1	1	1	1	0	0	1	0	0	1	1	1	1	1	1	0	1	1	1	0	1	1	0	1	1
TCGA-DD-AADO.1	0	14.88	1	58	1	0	0	0	0	1.7	0	0	0	3	0	1	0	0	1	1	1	1.84729	0	0	1	0	0	1	0	0	0	1	0	1	0	1	0	1	1	0	1	0	0	0	0	0	1	0	0
TCGA-DD-A73B.2	1	9.3	0	74	0	1	1	1	1	1	0	0	0	2	0	1	0	0	1	0	2	4	0	1	0	0	0	0	1	0	1	1	0	0	1	1	1	0	1	1	0	1	1	0	0	1	1	0	0
TCGA-DD-AADY1	0	18.23	0	55	1	0	0	0	0	1.7	0	0	0	2	0	1	0	0	1	0	1	4	0	0	0	0	1	0	0	0	0	0	1	0	1	0	1	0	1	0	0	1	0	0	1	0	0	1	1
TCGA-DD-AAEE.2	0	26.61	1	58	1	0	1	0	0	1.7	0	0	0	4	0	1	0	0	1	0	1	4	0	0	0	0	0	1	0	0	0	1	0	0	0	1	0	1	0	1	1	0	1	1	1	0	0	1	0
TCGA-MR-A8JO.1	0	10.84	1	90	0	0.0542169	0	0	0	1.7	0	0	0	3	3	1	0	2	1	0	1.09524	1.84729	0.62724	0	0	0	1	0	0	1	0	0	0	1	0	0	0	0	0	0	0	0	0	0	1	0	1	0	0
TCGA-DD-A39X.4	1	55.65	0	48	0	0	1	1	1	2	0.017094	0.0652174	0.0560345	2	0	1	2	0	1	0	1	0	1	1	0	0	1	0	0	0	0	0	1	1	0	1	0	0	1	0	1	1	1	0	1	0	1	1	1
TCGA-KR-A7K0.2	1	2.14	1	66	0	0.0542169	0	1	0	1.7	0	0	0	1	0	1	0	0	1	0	1.09524	1.84729	0.62724	1	0	0	1	0	1	0	1	0	0	1	0	0	1	1	0	1	0	1	1	1	1	1	1	0	1
TCGA-2Y-A9H1.1	1	40.37	1	89	0	0	1	1	0	1.7	0	0	1	2	0	1	2	2	1	0.404762	1.09524	1	1	0	0	0	1	1	0	0	1	0	1	0	0	1	0	1	1	1	0	1	1	1	1	0	0	0	1
TCGA-DD-AAD81	0	40.05	0	57	1	0	0	0	0	1.7	0	0	0	2	0	1	0	0	1	0	1	1	0	1	0	0	0	1	0	0	1	0	0	0	1	1	0	1	0	0	0	0	1	1	0	1	1	1	0
TCGA-G3-A25V.1	0	28.25	1	90	0	0	0	0	0	0	0.017094	0.0652174	0.0560345	2	0	1	0	0	1	0	1	4	2	1	0	0	0	0	0	0	1	0	1	1	1	0	0	1	1	1	0	1	1	0	1	1	1	0	1
TCGA-DD-A1EF1	1	12.94	0	81	0	0	1	1	1	9	0.017094	0.0652174	0.0560345	3	0	1	0	0	1	0	2	2	2	0	1	1	1	1	1	0	0	1	1	0	0	1	1	0	1	0	0	0	0	0	0	0	1	1	1
TCGA-DD-AAEH.1	0	25.76	1	62	1	0	0	0	0	1.7	0	0	0	2	0	1	0	0	1	1	1	1	2	1	1	0	0	0	1	0	1	0	1	1	1	0	0	1	1	1	0	1	1	0	1	1	0	0	1
TCGA-DD-AACS.1	0	59.26	1	80	1	0	0	0	0	1.7	0	0	0	3	0	1	0	0	1	0	1	1.84729	0	0	0	0	0	1	1	1	0	1	1	0	1	1	1	0	1	1	1	1	1	0	1	1	0	1	1
TCGA-DD-A73F.2	0	35.64	0	69	0	0	0	0	1	1	0	0	0	1	0	1	0	0	1	0	1	0	1	1	1	1	1	1	0	0	1	0	0	1	1	1	1	1	1	0	1	1	1	0	1	1	0	1	1
TCGA-DD-A11B.1	1	0.46	1	134	0	0	0	1	0	1.7	0.017094	0.0652174	0.0560345	2	3	1	0	0	1	0	1	4	1	1	0	0	1	0	1	0	0	0	0	0	1	0	0	1	0	1	0	1	1	1	1	1	0	0	1
TCGA-DD-AADW.1	0	19.28	1	49	1	0	0	0	0	1.7	0	0	0	3	0	1	0	0	1	0	1	4	1	0	1	0	0	1	1	0	0	1	0	1	0	1	1	0	0	0	1	0	0	1	1	0	1	1	0
TCGA-KR-A7K0.3	1	2.14	1	66	0	0.0542169	0	1	0	1.7	0	0	0	1	0	1	0	0	1	0	1.09524	1.84729	0.62724	1	0	0	1	0	1	0	1	0	0	1	0	0	1	1	0	1	0	1	1	1	1	1	1	0	1
TCGA-DD-AAEA.2	0	18.89	1	66	1	0	0	0	0	1.7	0	0	0	3	0	1	0	0	1	0	1	1	0	1	0	1	0	1	0	0	0	1	1	1	0	1	1	1	1	0	1	0	1	0	0	1	1	1	1
TCGA-DD-AAVR.1	0	82.56	1	69	1	0	0	0	1	1	0	0	0	2	0	1	0	0	1	0	1	4	1	0	0	0	0	0	1	1	1	0	1	0	0	0	0	0	1	1	0	1	0	0	1	0	0	0	1
TCGA-2Y-A9GW.1	1	41.75	1	139	0	0	1	1	1	1	0	0	0	2	0	1	0	2	1	0.404762	1.09524	1.84729	0.62724	1	0	0	1	1	0	0	1	1	1	1	1	1	0	1	1	1	0	0	0	1	1	0	1	1	1
TCGA-MI-A75I1	0	20.7	1	100	2	0	0.334356	0	1	3	0.017094	0.0652174	0.0560345	1	0	2	2	2	1	0.404762	1	1.84729	1	0	1	0	1	1	1	1	1	1	0	1	1	0	1	1	1	1	1	0	1	1	0	1	1	1	0
TCGA-BC-A1101	1	69.51	0	91	2	0	1	1	1	2	0.017094	0.0652174	0.0560345	1	0	1	2	2	1	0	1.09524	1.84729	0.62724	0	1	1	0	0	0	1	1	0	1	1	1	0	0	0	1	1	0	1	0	0	0	1	0	0	1
TCGA-MI-A75I.1	0	20.7	1	100	2	0	0.334356	0	1	3	0.017094	0.0652174	0.0560345	1	0	2	2	2	1	0.404762	1	1.84729	1	0	1	0	1	1	1	1	1	1	0	1	1	0	1	1	1	1	1	0	1	1	0	1	1	1	0
TCGA-ZP-A9D41	0	12.98	0	55	0	0	0	0	0	1.7	0	0	0	1	0	1	2	2	1	0	1	0	0	1	0	1	1	1	0	0	1	0	0	0	0	0	0	1	0	1	1	0	1	1	0	1	1	0	1
TCGA-BC-A1121	1	5.03	1	97	0	0	0	1	0	1.7	0.017094	0.0652174	0.0560345	2	0	3	2	2	1	0	1.09524	0	0.62724	1	1	0	0	0	0	1	0	0	0	1	0	1	1	1	1	0	1	1	0	1	0	0	0	1	0
TCGA-ZP-A9CZ1	0	23.19	1	73	1	0	0	0	1	2	0	0	0	1	0	1	2	2	1	0	1	2	0	1	0	1	1	1	0	1	1	1	0	1	1	1	1	1	0	0	1	1	0	0	1	0	0	1	1
TCGA-HP-A5N01	1	37.68	0	65	0.54142	0.0542169	1	1	1	3	0	0	0	2.25073	0	5	2	0	1	0.404762	1.09524	0	0	1	1	1	0	0	1	0	1	0	1	0	1	0	0	1	0	1	0	1	1	1	1	1	0	0	1
TCGA-ZP-A9CY1	0	25.69	0	83	0	0	0	0	1	1	0	0	0	1	0	1	2	2	1	0	1	4	1	1	1	1	1	0	1	1	1	0	1	1	1	0	0	1	1	0	0	0	1	1	1	1	0	0	1
TCGA-BC-A10S1	1	46.75	1	74	0	0	1	1	0	1.7	0.017094	0.0652174	0.0560345	1	0	3	2	2	1	1	1.09524	1.84729	0.62724	1	1	1	0	0	0	1	1	0	1	1	0	1	0	0	1	1	0	0	1	1	1	1	0	1	1
TCGA-ZP-A9CY.1	0	25.69	0	83	0	0	0	0	1	1	0	0	0	1	0	1	2	2	1	0	1	4	1	1	1	1	1	0	1	1	1	0	1	1	1	0	0	1	1	0	0	0	1	1	1	1	0	0	1
TCGA-ZP-A9CZ.1	0	23.19	1	73	1	0	0	0	1	2	0	0	0	1	0	1	2	2	1	0	1	2	0	1	0	1	1	1	0	1	1	1	0	1	1	1	1	1	0	0	1	1	0	0	1	0	0	1	1
TCGA-BC-A112.1	1	5.03	1	97	0	0	0	1	0	1.7	0.017094	0.0652174	0.0560345	2	0	3	2	2	1	0	1.09524	0	0.62724	1	1	0	0	0	0	1	0	0	0	1	0	1	1	1	1	0	1	1	0	1	0	0	0	1	0
TCGA-BC-A10R1	1	10.12	0	73.0245	0	0	1	1	1	1	0.017094	0.0652174	0.0560345	2	0	3	2	2	1	1	1.09524	1.84729	0.62724	1	0	1	0	0	1	0	0	0	0	0	0	1	0	1	0	0	0	1	0	1	1	0	0	0	0
TCGA-BC-A10U1	1	27.5	1	73.0245	0	0	1	1	1	4	0.017094	0.0652174	0.0560345	2	1	2	2	2	1	0.404762	1.09524	1.84729	0.62724	1	0	1	0	1	0	0	1	1	0	1	1	0	1	1	0	1	0	0	1	1	0	1	1	1	0
TCGA-2Y-A9H81	1	20.8	0	40	0	0	1	1	1	2	0	0	0	2	0	1	2	2	1	0.404762	1.09524	1.84729	2	1	1	1	1	0	0	0	1	1	0	1	0	1	1	1	0	0	1	0	0	1	0	0	1	1	0
TCGA-2Y-A9GS1	1	23.78	1	92	0	1	1	1	0.350993	1.7	0	0	0	2	0	2	2	2	1	0.404762	1.09524	1.84729	0.62724	0	1	0	1	0	0	1	1	0	0	1	1	1	1	1	0	0	1	0	1	1	0	1	1	1	0
TCGA-BC-A10R.1	1	10.12	0	73.0245	0	0	1	1	1	1	0.017094	0.0652174	0.0560345	2	0	3	2	2	1	1	1.09524	1.84729	0.62724	1	0	1	0	0	1	0	0	0	0	0	0	1	0	1	0	0	0	1	0	1	1	0	0	0	0
TCGA-BC-A10R.2	1	10.12	0	73.0245	0	0	1	1	1	1	0.017094	0.0652174	0.0560345	2	0	3	2	2	1	1	1.09524	1.84729	0.62724	1	0	1	0	0	1	0	0	0	0	0	0	1	0	1	0	0	0	1	0	1	1	0	0	0	0
TCGA-BC-A10Q1	1	37.29	0	73.0245	0	0	1	1	1	1	0.017094	0.0652174	0.0560345	2.25073	1	2	2	2	1	0	1.09524	1.84729	0.62724	1	1	1	0	0	0	0	0	0	0	0	0	1	1	0	0	0	1	0	0	0	1	0	1	0	0
TCGA-ZP-A9D01	0	35.84	0	78	2	0	0	0	0	1.7	0	0	0	1	0	1	2	2	1	0	1	0	0	1	1	1	1	0	1	0	1	0	1	1	1	0	1	0	1	0	0	1	1	1	1	0	0	0	1
TCGA-BC-A10Q.1	1	37.29	0	73.0245	0	0	1	1	1	1	0.017094	0.0652174	0.0560345	2.25073	1	2	2	2	1	0	1.09524	1.84729	0.62724	1	1	1	0	0	0	0	0	0	0	0	0	1	1	0	0	0	1	0	0	0	1	0	1	0	0
TCGA-BC-A110.1	1	69.51	0	91	2	0	1	1	1	2	0.017094	0.0652174	0.0560345	1	0	1	2	2	1	0	1.09524	1.84729	0.62724	0	1	1	0	0	0	1	1	0	1	1	1	0	0	0	1	1	0	1	0	0	0	1	0	0	1
TCGA-K7-AAU71	0	11.79	1	73.0245	0	0	0.334356	0	1	2	0	1	0	2	3	2	2	2	2	1	1	1.84729	0	0	1	0	0	1	1	1	0	1	0	1	0	0	1	0	1	0	1	0	0	1	1	1	0	1	0
TCGA-DD-A1141	1	37.75	1	74	2	0	0.334356	1	0	1.7	0.017094	0.0652174	0.0560345	3	0	2	0	0	2	1	1	3	1	0	0	0	0	0	1	1	0	1	1	1	0	0	1	0	1	0	1	1	0	1	1	1	1	1	1
TCGA-ED-A4XI1	0	26.91	1	55	1	0	0	0	0	1.7	0	0.0652174	0	3	0	2	0	0	2	1	1.09524	1.84729	0.62724	0	1	1	0	0	1	1	1	0	1	1	1	0	0	0	1	1	0	0	1	0	1	1	0	0	0
TCGA-ED-A4591	0	29.89	1	51	1	0	0	0	0	1.7	0	0	0.0560345	2	0	2	0	0	2	1	1.09524	1.84729	0.62724	0	1	0	0	1	1	1	1	1	0	0	1	1	1	1	0	0	1	0	1	0	0	1	0	1	0
TCGA-DD-A1EA1	0	79.34	1	94	1	0	1	0	1	1	0.017094	0.0652174	0.0560345	2	0	2	0	0	2	1	1	1	0	1	0	0	1	0	1	1	1	0	0	0	0	0	1	1	0	1	1	0	1	1	1	0	1	0	0
TCGA-DD-AACQ1	1	14.19	1	64	1	0	1	1	0	1.7	0	0	0	3	0	2	0	0	2	0	1	1.84729	0	0	0	0	0	0	0	1	1	1	0	0	1	0	0	1	0	1	0	0	1	0	0	1	1	0	0
TCGA-RC-A7SH1	0	15.37	1	68	1	0	1	0	0.350993	1.7	0	0	0	3	0	2	0	0	2	1	1	2	1	0	1	0	0	0	0	0	0	1	0	0	0	1	0	0	0	0	0	0	0	0	1	0	0	1	0
TCGA-DD-AADU1	0	18.2	1	73	1	0	0	0	1	1.7	0	0	0	3	0	2	0	0	2	1	1	2	0	0	0	0	0	1	1	0	0	0	1	1	0	0	0	0	1	1	0	0	0	0	0	0	0	1	1
TCGA-FV-A23B1	1	60.84	0	73.0245	0	0	0	1	0.350993	1.7	0.017094	0.0652174	0.0560345	2.25073	0	2	0	0	2	0.404762	1.09524	1.84729	0.62724	1	1	1	1	1	1	1	0	1	0	1	0	1	1	1	0	0	0	0	0	1	1	1	1	0	0
TCGA-ED-A4XI.1	0	26.91	1	55	1	0	0	0	0	1.7	0	0.0652174	0	3	0	2	0	0	2	1	1.09524	1.84729	0.62724	0	1	1	0	0	1	1	1	0	1	1	1	0	0	0	1	1	0	0	1	0	1	1	0	0	0
TCGA-DD-A4NI1	0	26.81	1	99	0	0	0	0	1	6	0	0	0	2	0	2	2	0	2	0	1	0	0	1	0	0	1	1	0	1	1	0	0	1	1	0	0	0	1	0	0	1	1	1	0	1	0	0	0
TCGA-UB-A7MB1	0	19.74	1	62	0	0	1	0	0	1.7	0	0	0	3	0	2	2	2	2	1	1	0	0	0	1	1	0	0	0	0	0	1	1	1	1	1	1	0	1	1	1	1	1	0	1	1	1	1	0
TCGA-QA-A7B71	0	3.09	1	108	2	0	0	0	0	1.7	0	0	0	2	3	2	2	2	2	1	1	0	1	0	1	0	1	0	1	0	1	1	0	0	1	0	1	1	0	1	0	1	0	1	0	1	1	0	1
TCGA-ZS-A9CE1	0	40.77	0	73.0245	0	0	0.334356	0	0.350993	1.7	0	0	0	1	0	2	2	2	2	1	1	0	0	1	1	1	1	1	1	1	1	1	0	0	1	0	0	1	1	1	0	1	1	0	0	1	0	0	1
TCGA-2Y-A9GY1	1	24.87	0	92	0	0	1	1	1	2	0	0	0	3	0	2	2	2	2	0.404762	1.09524	1.84729	0.62724	1	1	0	1	0	0	0	0	1	0	1	0	1	0	1	0	0	1	0	1	0	0	0	1	1	0
TCGA-DD-A1181	0	112.91	0	75	0	0	0.334356	0	0	1.7	0.017094	0.0652174	0.0560345	2	0	2	0	0	2	0	1	0	1	1	1	1	0	0	0	0	0	0	0	0	1	1	1	1	1	1	0	0	0	1	1	0	1	1	1
TCGA-G3-A3CJ1	0	19.51	1	72	3	0	0	0	0	1.7	0.017094	0.0652174	0.0560345	2	0	2	0	0	2	1	1	3	0	0	0	0	0	0	1	0	0	0	1	0	1	0	0	1	1	1	1	0	1	1	0	1	1	0	1
TCGA-BC-A69H1	0	14.59	1	70	0	0	0	0	0	1.7	0	0	0	3	0	2	2	0	2	1	1	1.84729	1	1	1	1	1	1	0	0	0	1	0	0	0	1	0	1	1	0	1	0	0	1	0	0	0	1	0
TCGA-BC-A69H.1	0	14.59	1	70	0	0	0	0	0	1.7	0	0	0	3	0	2	2	0	2	1	1	1.84729	1	1	1	1	1	1	0	0	0	1	0	0	0	1	0	1	1	0	1	0	0	1	0	0	0	1	0
TCGA-DD-AAVX1	0	56.44	1	65	1	0	1	0	1	2	0	0	0	2	0	2	0	0	2	1	1	4	0	0	0	0	0	0	1	0	0	0	1	0	0	0	0	0	1	1	1	1	1	0	0	1	1	0	1
TCGA-WX-AA461	0	24.84	1	75	0	0	0	0	1	3	0	0	0	1	0	2	2	2	2	2	1	0	0	0	0	0	0	1	1	1	1	0	1	1	1	0	0	0	1	1	0	1	1	0	0	1	0	0	1
TCGA-G3-A25X1	0	58.44	1	65	1	0	0	0	0	1.7	0.017094	0.0652174	0.0560345	3	0	2	0	0	2	0	1	1	0	1	0	0	0	0	1	0	0	1	0	1	0	1	1	0	0	0	1	0	0	0	1	0	0	1	0
TCGA-CC-A7IJ1	0	12.55	1	54	1	0	0	0	0	1.7	0.017094	0.0652174	0.0560345	3	0	2	0	0	2	0.404762	1.09524	1.84729	2	0	1	1	1	1	1	1	0	1	1	1	1	1	0	0	0	0	1	1	0	0	0	1	1	1	0
TCGA-WQ-AB4B1	0	12.98	1	122	0	0	0	0	0	1.7	0	0	0	2	0	2	2	0	2	1	1	1.84729	0.62724	1	0	1	1	0	1	1	1	0	1	1	1	0	0	0	1	1	0	1	1	1	1	0	0	1	1
TCGA-DD-A4NJ1	0	30.49	0	88	0	0	0	0	1	1	0	0	0	2	0	2	0	0	2	0	1	1	0	0	0	1	1	1	0	0	0	0	0	0	0	1	1	1	0	0	0	0	1	0	1	1	1	0	1
TCGA-KR-A7K71	0	31.24	0	125	0	0.0542169	1	0	0.350993	1.7	0	0	0	1	0	2	0	0	2	1	1.09524	1.84729	0.62724	0	1	0	0	0	1	0	1	1	0	0	0	0	1	1	1	0	1	0	0	1	0	0	0	1	0
TCGA-KR-A7K7.1	0	31.24	0	125	0	0.0542169	1	0	0.350993	1.7	0	0	0	1	0	2	0	0	2	1	1.09524	1.84729	0.62724	0	1	0	0	0	1	0	1	1	0	0	0	0	1	1	1	0	1	0	0	1	0	0	0	1	0
TCGA-CC-A9FS1	0	6.93	1	72	1	0	0	0	0	1.7	0.017094	0.0652174	0.0560345	2	0	2	0	0	2	0.404762	1.09524	1.84729	2	0	1	1	1	1	1	1	0	1	1	1	0	1	1	0	0	1	1	1	1	0	0	1	0	0	0
TCGA-G3-AAV31	0	13.53	0	85	0	0	0	0	1	1	0	0	0	2	0	2	0	0	2	0	1	4	1	0	0	0	0	1	0	0	1	0	0	1	1	0	1	0	0	1	1	1	0	1	0	0	0	0	0
TCGA-ED-A7PY1	0	12.81	0	40	1	0	0	0	0	1.7	0	0	0	3	0	2	2	0	2	1	1.09524	1.84729	0.62724	0	0	1	0	1	0	1	0	0	1	1	0	1	0	0	1	1	0	0	0	0	0	0	1	1	1
TCGA-G3-AAV51	0	11.63	1	88	0	0	1	0	0.350993	1.7	1	0	0	2	0	2	0	0	2	2	1	4	1	1	1	1	0	0	0	0	0	1	0	0	1	1	1	0	0	1	0	0	1	0	0	1	1	1	0
TCGA-DD-A1EL1	1	13.63	1	54	2	0	1	1	0	1.7	0.017094	0.0652174	0.0560345	3	0	2	0	0	2	0	1	0	0	0	0	0	1	1	0	0	0	1	0	0	0	1	1	1	0	0	1	1	0	1	0	0	1	1	0
TCGA-DD-A118.1	0	112.91	0	75	0	0	0.334356	0	0	1.7	0.017094	0.0652174	0.0560345	2	0	2	0	0	2	0	1	0	1	1	1	1	0	0	0	0	0	0	0	0	1	1	1	1	1	1	0	0	0	1	1	0	1	1	1
TCGA-DD-A4NI.1	0	26.81	1	99	0	0	0	0	1	6	0	0	0	2	0	2	2	0	2	0	1	0	0	1	0	0	1	1	0	1	1	0	0	1	1	0	0	0	1	0	0	1	1	1	0	1	0	0	0
TCGA-4R-AA8I1	1	8.61	1	103	0	0	1	1	0	1.7	0	0	0	2	0	2	2	2	2	1	1	4	1	1	0	0	0	0	1	0	1	0	1	1	1	0	0	1	0	1	0	1	1	1	0	1	1	0	0
TCGA-FV-A3I01	0	27.86	0	73.0245	0	0	0	0	0.350993	1.7	0.017094	0.0652174	0.0560345	2	0	2	2	0	2	1	1.09524	1.84729	0.62724	1	1	1	1	1	0	1	0	1	0	0	0	1	1	0	0	0	1	1	0	0	1	0	1	0	0
TCGA-DD-AAVX.1	0	56.44	1	65	1	0	1	0	1	2	0	0	0	2	0	2	0	0	2	1	1	4	0	0	0	0	0	0	1	0	0	0	1	0	0	0	0	0	1	1	1	1	1	0	0	1	1	0	1
TCGA-FV-A23B.1	1	60.84	0	73.0245	0	0	0	1	0.350993	1.7	0.017094	0.0652174	0.0560345	2.25073	0	2	0	0	2	0.404762	1.09524	1.84729	0.62724	1	1	1	1	1	1	1	0	1	0	1	0	1	1	1	0	0	0	0	0	1	1	1	1	0	0
TCGA-RG-A7D41	0	36.07	1	87	2	0	0	0	1	2	0	0	0	2	0	2	0	0	2	0.404762	1	1.84729	0.62724	1	1	0	0	0	1	0	0	1	0	0	0	1	1	1	0	0	1	0	0	1	0	0	1	1	0
TCGA-DD-AACG1	1	15.41	1	65	1	0	1	1	0	1.7	0	0	0	4	0	2	0	0	2	1	1	4	0	0	1	0	0	0	1	1	0	1	0	0	0	1	0	1	1	0	0	1	0	0	0	0	0	0	0
TCGA-2Y-A9H31	0	49.8	1	105	0	1	0	0	1	3	0	0	1	1	0	2	2	2	2	1	1.09524	1	2	0	1	1	1	1	0	0	0	0	1	1	0	1	0	0	1	1	0	1	0	0	1	1	0	1	1
TCGA-FV-A3I0.1	0	27.86	0	73.0245	0	0	0	0	0.350993	1.7	0.017094	0.0652174	0.0560345	2	0	2	2	0	2	1	1.09524	1.84729	0.62724	1	1	1	1	1	0	1	0	1	0	0	0	1	1	0	0	0	1	1	0	0	1	0	1	0	0
TCGA-BD-A3ER1	0	36.63	1	111	0	0	0	0	0	0	0.017094	0.0652174	0.0560345	2	0	2	2	2	2	0	1	4	0	1	0	0	0	0	0	0	1	0	1	1	1	0	0	0	1	0	0	1	1	0	1	1	0	0	1
TCGA-DD-A3A81	1	0.36	1	99	0	0	0	1	1	3	0.017094	0.0652174	0.0560345	2	0	2	0	0	2	0	1	0	1	1	0	1	1	1	1	0	1	0	1	0	0	0	0	0	1	1	1	1	1	1	0	1	1	0	1
TCGA-ZS-A9CD1	1	45.53	1	73.0245	0	0	0.334356	1	0.350993	1.7	0	0	0	2	0	2	2	2	2	0	1	3	1	1	1	0	1	1	1	1	1	1	1	0	1	1	0	0	1	1	0	0	0	0	1	1	0	1	1
TCGA-DD-A118.2	0	112.91	0	75	0	0	0.334356	0	0	1.7	0.017094	0.0652174	0.0560345	2	0	2	0	0	2	0	1	0	1	1	1	1	0	0	0	0	0	0	0	0	1	1	1	1	1	1	0	0	0	1	1	0	1	1	1
TCGA-GJ-A6C01	1	1.02	0	90	0	0	0.334356	1	1	1	0	0	0	2	3	2	2	2	2	1	1.09524	1.84729	0.62724	1	1	1	1	1	1	1	1	0	0	0	1	0	1	1	0	0	1	1	1	1	0	1	1	1	0
TCGA-DD-A39Z1	1	19.74	0	61	0.54142	0.0542169	0	1	1	1	0.017094	0.0652174	0.0560345	2	0	2	2	0	2	0	2	1.84729	2	0	1	1	1	0	1	0	0	1	1	0	0	1	1	0	1	1	1	1	0	0	1	0	0	0	1
TCGA-DD-AACJ1	0	69.05	1	73	1	0	1	0	0	1.7	0	0	0	2	0	2	0	0	2	1	1	1.84729	2	1	0	0	0	0	1	0	1	1	0	0	1	1	0	1	0	1	1	1	0	0	0	0	1	1	0
TCGA-UB-AA0U1	0	10.74	1	93	0	0	1	0	1	2	0	0	0	2	1	2	2	2	2	0	1	0	0	0	0	0	0	0	0	0	1	1	1	1	1	0	1	1	1	0	1	0	1	0	1	1	0	1	0
TCGA-G3-AAV5.1	0	11.63	1	88	0	0	1	0	0.350993	1.7	1	0	0	2	0	2	0	0	2	2	1	4	1	1	1	1	0	0	0	0	0	1	0	0	1	1	1	0	0	1	0	0	1	0	0	1	1	1	0
TCGA-2Y-A9HA1	1	1.18	1	69	0	0	1	1	0	1.7	0	0	1	2	0	2	2	2	2	0.404762	1	2	0	1	1	0	1	0	0	0	1	1	0	1	0	0	0	1	0	0	1	1	1	1	0	0	1	1	0
TCGA-DD-AADM1	1	0.39	1	55	1	0	0	1	0	1.7	0	0	0	3	0	2	0	0	2	0	1	1.84729	0	0	1	0	0	0	0	0	0	1	1	0	1	1	0	1	1	1	1	1	1	0	0	0	0	1	1
TCGA-DD-AADK1	0	34.46	0	51	1	0	0	0	0	1.7	0	0	0	3	0	2	0	0	2	1	1	4	0	1	1	0	0	1	0	1	0	1	0	1	1	0	0	0	0	0	1	0	0	0	1	1	1	1	0
TCGA-CC-52611	1	3.19	1	58	1	0	0	1	0.350993	1.7	0.017094	0.0652174	0.0560345	2	3	2	0	0	2	0	1.09524	1.84729	0.62724	0	1	1	1	1	1	1	0	1	0	0	1	1	1	0	1	0	1	1	0	0	1	0	1	1	0
TCGA-ED-A7PY.1	0	12.81	0	40	1	0	0	0	0	1.7	0	0	0	3	0	2	2	0	2	1	1.09524	1.84729	0.62724	0	0	1	0	1	0	1	0	0	1	1	0	1	0	0	1	1	0	0	0	0	0	0	1	1	1
TCGA-G3-AAV5.2	0	11.63	1	88	0	0	1	0	0.350993	1.7	1	0	0	2	0	2	0	0	2	2	1	4	1	1	1	1	0	0	0	0	0	1	0	0	1	1	1	0	0	1	0	0	1	0	0	1	1	1	0
TCGA-2Y-A9GZ1	1	27.86	0	51	0	0	1	1	1	4	0	1	0	2	0	2	2	2	2	0.404762	1	1.84729	0.62724	1	0	1	1	1	0	1	1	0	0	0	1	1	1	1	0	1	0	1	1	1	0	1	1	0	1
TCGA-DD-A73D1	0	22.77	0	102	0	0	0	0	1	1	0	0	0	1	0	2	2	2	2	1	1	4	0	1	0	0	1	1	0	0	1	0	0	0	0	0	1	1	0	1	1	1	1	1	0	0	1	1	0
TCGA-BC-A69H.2	0	14.59	1	70	0	0	0	0	0	1.7	0	0	0	3	0	2	2	0	2	1	1	1.84729	1	1	1	1	1	1	0	0	0	1	0	0	0	1	0	1	1	0	1	0	0	1	0	0	0	1	0
TCGA-5R-AAAM1	1	1.51	0	80	0	0	0	1	0	1.7	0	0	0	2	0	2	0	0	2	1	1	4	1	1	0	1	1	0	0	0	1	0	1	1	1	0	0	1	1	1	0	1	1	0	1	1	0	0	1
TCGA-DD-AADQ1	0	14.32	1	64	1	0	0	0	0	1.7	0	0	0	3	0	2	0	0	2	0	1	1.84729	0	0	0	0	0	1	0	0	1	0	1	1	1	0	0	1	1	0	0	0	0	1	1	1	1	0	1
TCGA-ED-A5KG1	0	28.06	0	61	1	0	0	0	0	1.7	0	0.0652174	0	2	0	2	0	0	2	1	1.09524	1.84729	0.62724	0	1	0	0	1	0	1	0	0	1	1	0	0	1	0	0	0	0	0	0	0	1	0	1	0	1
TCGA-DD-A1EL.1	1	13.63	1	54	2	0	1	1	0	1.7	0.017094	0.0652174	0.0560345	3	0	2	0	0	2	0	1	0	0	0	0	0	1	1	0	0	0	1	0	0	0	1	1	1	0	0	1	1	0	1	0	0	1	1	0
TCGA-DD-A4NI.2	0	26.81	1	99	0	0	0	0	1	6	0	0	0	2	0	2	2	0	2	0	1	0	0	1	0	0	1	1	0	1	1	0	0	1	1	0	0	0	1	0	0	1	1	1	0	1	0	0	0
TCGA-G3-A5SL1	0	20.4	1	88	0	0	0	0	0	1.7	0	0	0	2	0	2	2	0	2	1	1.09524	0	0	1	0	1	0	0	0	0	1	0	0	0	0	1	1	0	0	0	0	1	1	1	1	0	0	0	0
TCGA-ED-A4XI.2	0	26.91	1	55	1	0	0	0	0	1.7	0	0.0652174	0	3	0	2	0	0	2	1	1.09524	1.84729	0.62724	0	1	1	0	0	1	1	1	0	1	1	1	0	0	0	1	1	0	0	1	0	1	1	0	0	0
TCGA-NI-A4U21	1	58.84	1	82	0	0	1	1	1	3	0	0	0	1	0	3	2	2	3-4	0	1.09524	1	0	1	0	1	0	1	1	0	1	0	0	1	1	0	0	0	0	1	0	0	1	0	0	1	1	0	0
TCGA-G3-A25T1	0	51.02	0	64	0	0	0	0	0	1.7	0.017094	0.0652174	0.0560345	2	0	3	0	0	3-4	0	1	0	0	0	0	1	0	0	1	0	0	1	0	1	0	1	0	0	1	1	1	1	0	0	0	0	1	0	1
TCGA-CC-A1231	0	7.19	0	73.0245	1	0	0	0	0.350993	1.7	0.017094	0.0652174	0.0560345	1	3	3	0	0	3-4	0	1.09524	1.84729	3	0	1	1	1	1	1	1	0	1	1	1	0	1	0	0	1	0	1	0	0	0	0	0	1	0	1
TCGA-CC-A8HS1	1	9.86	1	62	1	0	0	1	0	1.7	0.017094	0.0652174	0.0560345	1	0	3	1	0	3-4	0.404762	1.09524	1.84729	3	0	1	1	1	1	1	1	0	1	0	0	0	1	1	0	0	0	0	0	0	0	0	0	1	0	0
TCGA-CC-52601	1	2.86	0	46	1	0	0	1	0	1.7	0.017094	0.0652174	0.0560345	1	3	4	0	0	3-4	0	1.09524	1.84729	0.62724	0	1	1	1	1	1	1	0	1	1	1	0	0	1	0	1	0	1	0	0	0	1	0	1	0	1
TCGA-CC-A3MC1	0	11.93	1	52	1	0	0	0	0	1.7	0.017094	0.0652174	0.0560345	2	0	3	0	0	3-4	0.404762	1.09524	1.84729	3	0	1	1	1	1	1	1	0	0	1	1	0	0	1	0	1	0	1	0	1	0	1	0	1	1	1
TCGA-CC-A7IE1	1	7.13	1	62	1	0	0	1	0	1.7	0.017094	0.0652174	0.0560345	2	0	3	0	0	3-4	0.404762	1.09524	1.84729	3	0	1	1	1	1	1	1	0	1	0	1	0	0	0	0	0	0	1	1	0	0	1	0	1	1	0
TCGA-DD-A4NG1	1	26.35	1	94	0	0	1	1	1	1	0	0	0	2	0	3	2	0	3-4	1	1	1.84729	1	1	0	0	1	1	0	0	0	0	0	0	1	0	1	0	0	0	0	1	1	1	0	0	0	1	0
TCGA-BC-40731	0	27.89	1	73.0245	0	0	1	0	1	3	0.017094	0.0652174	0.0560345	3	1	3	0	2	3-4	2	1.09524	1.84729	0	1	1	1	0	1	0	1	0	0	1	1	1	0	0	0	0	0	1	1	0	1	0	0	0	1	0
TCGA-CC-A3MA1	1	9.95	1	66	1	0	0	1	0	1.7	0.017094	0.0652174	0.0560345	2	0	3	0	0	3-4	0.404762	1.09524	1.84729	3	0	1	1	1	1	1	1	0	1	0	0	0	1	1	0	1	0	1	0	0	0	0	0	1	0	0
TCGA-CC-A3MA.1	1	9.95	1	66	1	0	0	1	0	1.7	0.017094	0.0652174	0.0560345	2	0	3	0	0	3-4	0.404762	1.09524	1.84729	3	0	1	1	1	1	1	1	0	1	0	0	0	1	1	0	1	0	1	0	0	0	0	0	1	0	0
TCGA-DD-A4NH1	0	30.12	0	81	0	0	1	0	1	1	0	0	0	3	0	3	0	0	3-4	2	1	1	0	1	1	0	1	0	0	0	0	1	0	1	0	0	1	0	0	0	1	0	0	0	0	0	1	1	0
TCGA-BC-A2161	0	44.38	0	151	0	0.0542169	0	0	1	2	0.017094	0.0652174	0.0560345	2	0	3	2	0	3-4	0	1.09524	0	0.62724	1	1	1	1	0	0	0	1	1	0	1	1	0	1	1	0	1	1	1	1	1	0	0	0	1	1
TCGA-ED-A7XO1	0	14.03	1	64	1	0	0	0	0	1.7	0	0	0	2	0	3	0	0	3-4	1	1.09524	1.84729	0.62724	0	0	1	1	0	0	1	1	1	1	1	1	1	1	0	1	1	1	1	1	1	0	1	1	0	1
TCGA-DD-A4NV1	0	78.78	1	129	0	0	0	0	1	1	0	0	0	1	0	3	0	0	3-4	0	1	0	1	0	0	1	1	0	0	0	1	0	1	0	1	0	1	1	1	1	0	1	1	0	1	1	0	0	0
TCGA-DD-AAW11	0	65.34	1	60	1	0	0	0	0	1.7	0	0	0	2	0	3	0	0	3-4	1	1	4	0	0	0	0	0	0	0	1	0	0	0	0	0	0	0	0	0	1	1	1	1	1	1	1	1	1	0
TCGA-BC-A8YO1	0	18.46	0	74	0	0	1	0	1	3	0	1	0	3	0	4	0	0	3-4	2	1.09524	1.84729	0.62724	1	1	1	0	1	0	0	1	1	0	1	1	1	1	1	0	0	0	0	1	1	0	1	1	0	0
TCGA-DD-A4NV.1	0	78.78	1	129	0	0	0	0	1	1	0	0	0	1	0	3	0	0	3-4	0	1	0	1	0	0	1	1	0	0	0	1	0	1	0	1	0	1	1	1	1	0	1	1	0	1	1	0	0	0
TCGA-DD-A1EJ1	1	33.02	0	64	0	0	1	1	1	1	0.017094	0.0652174	0.0560345	2	0	1	1	0	3-4	0	2	0	2	1	1	1	1	0	0	0	0	1	0	0	0	1	1	1	0	0	1	0	0	1	0	0	1	1	0
TCGA-CC-A3MB1	1	10.35	1	58	1	0	0	1	0	1.7	0.017094	0.0652174	0.0560345	1	0	3	0	0	3-4	0.404762	1.09524	1.84729	3	0	1	1	1	1	1	1	0	1	1	1	0	1	1	1	0	0	0	0	1	0	0	0	0	1	1
TCGA-G3-AAV61	1	2.14	0	78	0	0	1	1	0.350993	1.7	0	0	0	3	0	3	0	0	3-4	1	1	0	0	0	1	1	0	0	1	0	0	1	0	1	0	1	0	1	0	0	1	0	0	1	0	0	1	1	0
TCGA-G3-A25T.1	0	51.02	0	64	0	0	0	0	0	1.7	0.017094	0.0652174	0.0560345	2	0	3	0	0	3-4	0	1	0	0	0	0	1	0	0	1	0	0	1	0	1	0	1	0	0	1	1	1	1	0	0	0	0	1	0	1
TCGA-CC-5260.1	1	2.86	0	46	1	0	0	1	0	1.7	0.017094	0.0652174	0.0560345	1	3	4	0	0	3-4	0	1.09524	1.84729	0.62724	0	1	1	1	1	1	1	0	1	1	1	0	0	1	0	1	0	1	0	0	0	1	0	1	0	1
TCGA-CC-52631	1	4.24	1	59	1	0	0	1	0	1.7	0.017094	0.0652174	0.0560345	1	3	3	0	0	3-4	0	1.09524	1.84729	0.62724	0	1	1	1	1	1	1	0	1	1	0	1	0	1	1	0	0	1	0	0	1	1	0	0	1	0
TCGA-5R-AA1D1	0	14.75	0	59	0	0	0	0	0	1.7	1	0	0	3	0	3	0	0	3-4	1	2	0	1	0	0	1	1	0	0	0	0	0	1	1	1	0	0	0	1	1	0	0	0	0	1	1	0	0	1
TCGA-CC-A3MC.1	0	11.93	1	52	1	0	0	0	0	1.7	0.017094	0.0652174	0.0560345	2	0	3	0	0	3-4	0.404762	1.09524	1.84729	3	0	1	1	1	1	1	1	0	0	1	1	0	0	1	0	1	0	1	0	1	0	1	0	1	1	1
TCGA-YA-A8S71	1	13.53	1	73	0	1	1	1	0	1.7	0	1	0	3	0	3	0	2	3-4	0	1.09524	1.84729	0.62724	1	1	1	0	0	1	0	0	1	0	1	1	0	1	1	0	0	1	0	0	1	0	1	0	0	1
TCGA-G3-A3CH1	0	25.62	1	74	1	0	0	0	0	1.7	0.017094	0.0652174	0.0560345	2	0	3	0	0	3-4	0	1	4	0	0	0	0	0	0	0	0	1	1	0	1	1	0	0	0	1	1	1	1	1	0	1	1	0	0	1
TCGA-ED-A66X1	0	13.34	1	61	1	0	0	0	0	1.7	0	0	0	3	0	3	0	0	3-4	1	1.09524	1.84729	0.62724	0	1	1	0	1	1	1	0	0	0	1	0	1	1	0	0	1	1	0	0	0	1	0	1	1	0
TCGA-BC-4073.1	0	27.89	1	73.0245	0	0	1	0	1	3	0.017094	0.0652174	0.0560345	3	1	3	0	2	3-4	2	1.09524	1.84729	0	1	1	1	0	1	0	1	0	0	1	1	1	0	0	0	0	0	1	1	0	1	0	0	0	1	0
TCGA-CC-A3MC.2	0	11.93	1	52	1	0	0	0	0	1.7	0.017094	0.0652174	0.0560345	2	0	3	0	0	3-4	0.404762	1.09524	1.84729	3	0	1	1	1	1	1	1	0	0	1	1	0	0	1	0	1	0	1	0	1	0	1	0	1	1	1
TCGA-2Y-A9H01	0	120.73	1	89	0	1	0	0	0.350993	1.7	0	0	0	1	0	3	0	0	3-4	0.404762	1.09524	1.84729	0	0	1	0	1	0	0	0	1	1	0	1	1	0	1	1	1	1	1	1	1	1	0	1	0	1	0
TCGA-EP-A3RK1	0	11.93	1	101	0	0	0	0	0	1.7	0.017094	0.0652174	0.0560345	2	0.217009	3	2	2	3-4	0.404762	1	1	0	1	0	1	0	1	0	1	0	1	0	1	1	0	1	1	0	0	1	0	1	0	1	0	0	1	0
TCGA-DD-A1EH1	0	49.11	1	70	0	0	1	0	1	1	0.017094	0.0652174	0.0560345	3	0	3	0	0	3-4	2	2	2	1	0	1	0	1	1	1	0	0	1	0	0	0	0	1	0	0	0	0	0	0	0	1	0	1	1	0
TCGA-MI-A75E1	0	16.66	1	103	0	0	0	0	1	1	0	0	0	2	0	4	0	0	3-4	1	1	1	1	0	0	0	1	0	1	1	1	0	1	1	1	0	0	0	1	1	0	1	1	0	1	1	0	0	1
TCGA-CC-A3MC.3	0	11.93	1	52	1	0	0	0	0	1.7	0.017094	0.0652174	0.0560345	2	0	3	0	0	3-4	0.404762	1.09524	1.84729	3	0	1	1	1	1	1	1	0	0	1	1	0	0	1	0	1	0	1	0	1	0	1	0	1	1	1
TCGA-NI-A4U2.1	1	58.84	1	82	0	0	1	1	1	3	0	0	0	1	0	3	2	2	3-4	0	1.09524	1	0	1	0	1	0	1	1	0	1	0	0	1	1	0	0	0	0	1	0	0	1	0	0	1	1	0	0
TCGA-G3-A25T.2	0	51.02	0	64	0	0	0	0	0	1.7	0.017094	0.0652174	0.0560345	2	0	3	0	0	3-4	0	1	0	0	0	0	1	0	0	1	0	0	1	0	1	0	1	0	0	1	1	1	1	0	0	0	0	1	0	1
TCGA-DD-A4NA1	0	33.11	0	93	0	0	0	0	1	2	0.017094	0.0652174	0.0560345	3	0	2	1	0	3-4	0.404762	1.09524	3	0	1	0	1	1	1	1	0	0	0	1	0	0	0	1	0	0	0	0	0	0	0	0	0	0	1	0
TCGA-CC-A123.1	0	7.19	0	73.0245	1	0	0	0	0.350993	1.7	0.017094	0.0652174	0.0560345	1	3	3	0	0	3-4	0	1.09524	1.84729	3	0	1	1	1	1	1	1	0	1	1	1	0	1	0	0	1	0	1	0	0	0	0	0	1	0	1
TCGA-G3-A7M91	1	1.84	1	73	0	0	0.334356	1	0.350993	1.7	0	0	0	2	0	3	2	2	3-4	2	1	4	0	1	1	0	0	0	0	0	0	1	1	0	0	1	0	1	0	0	1	0	0	1	0	0	1	1	0
TCGA-EP-A3RK.1	0	11.93	1	101	0	0	0	0	0	1.7	0.017094	0.0652174	0.0560345	2	0.217009	3	2	2	3-4	0.404762	1	1	0	1	0	1	0	1	0	1	0	1	0	1	1	0	1	1	0	0	1	0	1	0	1	0	0	1	0
TCGA-DD-A1EH.1	0	49.11	1	70	0	0	1	0	1	1	0.017094	0.0652174	0.0560345	3	0	3	0	0	3-4	2	2	2	1	0	1	0	1	1	1	0	0	1	0	0	0	0	1	0	0	0	0	0	0	0	1	0	1	1	0
TCGA-CC-A3MC.4	0	11.93	1	52	1	0	0	0	0	1.7	0.017094	0.0652174	0.0560345	2	0	3	0	0	3-4	0.404762	1.09524	1.84729	3	0	1	1	1	1	1	1	0	0	1	1	0	0	1	0	1	0	1	0	1	0	1	0	1	1	1
TCGA-EP-A2KA1	1	20.6	0	73.0245	0	0	0.334356	1	1	2	0.017094	0.0652174	0.0560345	3	0	3	2	2	3-4	0.404762	1.09524	1	0	0	0	1	1	1	1	0	0	1	0	0	1	1	1	1	0	0	1	0	0	1	0	0	1	0	0
TCGA-CC-A3MC.5	0	11.93	1	52	1	0	0	0	0	1.7	0.017094	0.0652174	0.0560345	2	0	3	0	0	3-4	0.404762	1.09524	1.84729	3	0	1	1	1	1	1	1	0	0	1	1	0	0	1	0	1	0	1	0	1	0	1	0	1	1	1
TCGA-DD-A39W1	1	27.17	0	74	0	0	0.334356	1	0.350993	1.7	0.017094	0.0652174	0.0560345	2	0	3	0	0	3-4	0	1.09524	1.84729	0.62724	0	1	1	1	1	1	1	0	1	0	0	0	1	1	0	1	0	0	0	0	0	0	0	1	1	1
TCGA-CC-A7IH1	0	11.99	1	56	1	0	0	0	0	1.7	0.017094	0.0652174	0.0560345	1	0	3	0	0	3-4	0.404762	1.09524	1.84729	3	0	1	1	1	1	1	1	1	0	1	1	1	0	0	1	0	1	0	1	1	1	1	1	1	0	0
TCGA-XR-A8TE1	0	30.39	1	43	0	1	1	0	0	1.7	0	1	0	1	0	3	0	2	3-4	0	1.09524	0	0	0	1	1	0	0	1	0	0	0	1	0	0	0	1	0	0	0	1	0	0	0	0	0	0	0	0
TCGA-DD-A4NG.1	1	26.35	1	94	0	0	1	1	1	1	0	0	0	2	0	3	2	0	3-4	1	1	1.84729	1	1	0	0	1	1	0	0	0	0	0	0	1	0	1	0	0	0	0	1	1	1	0	0	0	1	0
TCGA-EP-A2KA.1	1	20.6	0	73.0245	0	0	0.334356	1	1	2	0.017094	0.0652174	0.0560345	3	0	3	2	2	3-4	0.404762	1.09524	1	0	0	0	1	1	1	1	0	0	1	0	0	1	1	1	1	0	0	1	0	0	1	0	0	1	0	0
TCGA-DD-AAD61	0	22.08	1	93	1	0	0	0	0	1.7	0	0	0	3	0	3	0	0	3-4	0	1	1.84729	1	1	1	0	0	0	0	1	1	1	1	0	0	1	0	0	1	1	0	1	1	0	0	1	0	1	1
TCGA-ED-A7XO.1	0	14.03	1	64	1	0	0	0	0	1.7	0	0	0	2	0	3	0	0	3-4	1	1.09524	1.84729	0.62724	0	0	1	1	0	0	1	1	1	1	1	1	1	1	0	1	1	1	1	1	1	0	1	1	0	1
TCGA-CC-A123.2	0	7.19	0	73.0245	1	0	0	0	0.350993	1.7	0.017094	0.0652174	0.0560345	1	3	3	0	0	3-4	0	1.09524	1.84729	3	0	1	1	1	1	1	1	0	1	1	1	0	1	0	0	1	0	1	0	0	0	0	0	1	0	1
TCGA-DD-A4NK1	1	39.75	0	84	0	0	1	1	1	3	0	0	1	2	0	3	0	0	3-4	0	1	0	0	1	0	1	1	0	0	1	1	0	0	1	1	0	1	0	0	1	0	0	1	1	0	1	1	0	1
TCGA-DD-AAD6.1	0	22.08	1	93	1	0	0	0	0	1.7	0	0	0	3	0	3	0	0	3-4	0	1	1.84729	1	1	1	0	0	0	0	1	1	1	1	0	0	1	0	0	1	1	0	1	1	0	0	1	0	1	1
TCGA-CC-5263.1	1	4.24	1	59	1	0	0	1	0	1.7	0.017094	0.0652174	0.0560345	1	3	3	0	0	3-4	0	1.09524	1.84729	0.62724	0	1	1	1	1	1	1	0	1	1	0	1	0	1	1	0	0	1	0	0	1	1	0	0	1	0
TCGA-CC-A5UD1	1	9.99	1	62	1	0	0	1	0	1.7	0.017094	0.0652174	0.0560345	2	0	3	0	0	3-4	0.404762	1.09524	1.84729	1	0	1	1	1	1	1	1	0	1	0	0	1	1	1	0	0	0	1	0	0	1	0	0	1	0	0
TCGA-DD-A73C1	0	23.03	0	49	0	0	0	0	1	1	0	0	0	1	0	3	0	0	3-4	0	1	0	0	1	0	1	1	1	0	0	1	0	1	0	1	0	0	0	1	1	0	0	1	0	1	1	0	0	0
TCGA-CC-A7IF1	1	21.32	1	58	1	0	0	1	0	1.7	0.017094	0.0652174	0.0560345	1	0	3	0	0	3-4	0.404762	1.09524	1.84729	3	0	1	1	1	1	1	1	0	1	0	1	0	1	0	0	0	0	1	0	0	0	0	0	1	1	0
TCGA-EP-A3RK.2	0	11.93	1	101	0	0	0	0	0	1.7	0.017094	0.0652174	0.0560345	2	0.217009	3	2	2	3-4	0.404762	1	1	0	1	0	1	0	1	0	1	0	1	0	1	1	0	1	1	0	0	1	0	1	0	1	0	0	1	0
TCGA-CC-A7IE.1	1	7.13	1	62	1	0	0	1	0	1.7	0.017094	0.0652174	0.0560345	2	0	3	0	0	3-4	0.404762	1.09524	1.84729	3	0	1	1	1	1	1	1	0	1	0	1	0	0	0	0	0	0	1	1	0	0	1	0	1	1	0
TCGA-EP-A3RK.3	0	11.93	1	101	0	0	0	0	0	1.7	0.017094	0.0652174	0.0560345	2	0.217009	3	2	2	3-4	0.404762	1	1	0	1	0	1	0	1	0	1	0	1	0	1	1	0	1	1	0	0	1	0	1	0	1	0	0	1	0
TCGA-DD-AAW1.1	0	65.34	1	60	1	0	0	0	0	1.7	0	0	0	2	0	3	0	0	3-4	1	1	4	0	0	0	0	0	0	0	1	0	0	0	0	0	0	0	0	0	1	1	1	1	1	1	1	1	1	0
TCGA-CC-A8HU1	1	11.3	0	42	1	0	0	1	0	1.7	0.017094	0.0652174	0.0560345	3	0	3	0	0	3-4	0.404762	1.09524	1.84729	3	0	1	1	1	1	1	1	0	1	0	0	0	1	1	1	0	1	1	0	0	1	0	0	1	1	0
TCGA-BC-A5W41	1	17.97	1	106	0	0	0	1	0	1.7	0	0	0	3	1	3	2	0	3-4	1	1	1.84729	0.62724	1	1	1	1	0	0	1	0	0	1	0	1	1	0	1	1	0	1	1	1	1	0	1	1	0	1
TCGA-DD-A3A11	1	7.65	1	78	0.54142	0.0542169	0	1	1	1	0.017094	0.0652174	0.0560345	2	0	3	0	0	3-4	2	1	0	0	1	0	0	1	0	0	1	1	0	0	0	1	1	0	1	0	1	0	0	1	0	0	1	0	1	0
TCGA-ED-A8O51	0	13.34	0	63	1	0	0	0	0	1.7	0	0.0652174	0	3	0	3	0	0	3-4	1	1.09524	1.84729	0.62724	0	1	0	1	0	0	1	0	1	1	0	0	1	1	0	0	0	0	1	0	0	1	0	1	1	0
TCGA-DD-A3A71	1	13.76	1	80	0.54142	0.0542169	1	1	1	4	0	0	0	3	0	3	0	0	3-4	1	1.09524	0	1	1	1	1	1	1	0	1	1	0	1	0	1	1	1	1	1	0	1	1	0	1	0	0	1	1	1
TCGA-EP-A3RK.4	0	11.93	1	101	0	0	0	0	0	1.7	0.017094	0.0652174	0.0560345	2	0.217009	3	2	2	3-4	0.404762	1	1	0	1	0	1	0	1	0	1	0	1	0	1	1	0	1	1	0	0	1	0	1	0	1	0	0	1	0
TCGA-DD-A3A91	1	30.58	0	62	0	0	1	1	0	1.7	0.017094	0.0652174	0.0560345	2	0	4	0	1	3-4	0	1	0	1	1	1	1	1	0	0	0	0	0	1	0	0	0	1	0	1	0	0	0	0	1	1	0	0	0	1
TCGA-DD-A1EK1	1	18.33	0	97	0	0	1	1	1	1	0	0	1	2	0	4	0	1	3-4	0	1	0	0	1	0	1	1	1	0	0	1	0	1	0	1	0	1	1	1	1	0	1	0	1	1	1	0	0	1
TCGA-DD-A1EK.1	1	18.33	0	97	0	0	1	1	1	1	0	0	1	2	0	4	0	1	3-4	0	1	0	0	1	0	1	1	1	0	0	1	0	1	0	1	0	1	1	1	1	0	1	0	1	1	1	0	0	1
TCGA-DD-A1191	1	7.33	1	58	1	0	0.334356	1	1	2	0.017094	0.0652174	0.0560345	3	2	3	0	1	3-4	1	1	0	1	0	1	1	0	0	1	1	1	0	1	0	0	1	0	0	1	0	1	0	0	0	1	0	0	1	1
TCGA-DD-A1EK.2	1	18.33	0	97	0	0	1	1	1	1	0	0	1	2	0	4	0	1	3-4	0	1	0	0	1	0	1	1	1	0	0	1	0	1	0	1	0	1	1	1	1	0	1	0	1	1	1	0	0	1
TCGA-DD-A3A9.1	1	30.58	0	62	0	0	1	1	0	1.7	0.017094	0.0652174	0.0560345	2	0	4	0	1	3-4	0	1	0	1	1	1	1	1	0	0	0	0	0	1	0	0	0	1	0	1	0	0	0	0	1	1	0	0	0	1
TCGA-BW-A5NP1	0	3.35	0	73.0245	0	1	1	0	0.350993	1.7	0	1	0	3	3	2	0	1	3-4	1	1.09524	2	2	0	1	1	1	1	1	1	0	1	0	0	0	1	1	0	0	0	1	0	0	0	0	0	1	1	0
[truncated: 100 more columns]
